# Supplementary material for: N-(Adamantan-1-yl)-1,2,3,4-tetra­hydro­iso­quinoline-2-carbo­thio­amide
Source: Acta Crystallogr Sect E Struct Rep Online. 2013 Nov 23;69(Pt 12):o1815. doi: 10.1107/S1600536813031516 (PMC3885068; doi:10.1107/S1600536813031516)
Supplement: Supplementary file 1 [file e-69-o1815-sup1.cif]

##############################################################################
#                                                                            #
# This CIF contains the data in a paper accepted for publication in          #
# Acta Crystallographica Section E. It conforms to the requirements of       #
# Notes for Authors for Acta Crystallographica Section E, and has been       #
# peer reviewed under the auspices of the IUCr Commission on Journals.       #
#                                                                            #
# Full details of the Crystallographic Information File format               #
# are given in the paper "The Crystallographic Information File (CIF):       #
# a New Standard Archive File for Crystallography" by S. R. Hall, F. H.      #
# Allen and I. D. Brown [Acta Cryst. (1991), A47, 655-685].                  #
#                                                                            #
# The current version of the core CIF dictionary is obtainable from          #
# ftp://ftp.iucr.org/pub/cif_core.dic.                                       #
#                                                                            #
# Software is freely available for graphical display of the structure(s)     #
# in this CIF. For information consult the CIF software page                 #
# http://www.iucr.org/resources/cif/software.                                #
#                                                                            #
# This file may be used for bona fide research purposes within the           #
# scientific community so long as proper attribution is given to the journal # 
# article from which it was obtained.                                        #
#                                                                            #
##############################################################################
data_global
_audit_creation_method     'form.cif (version 2.0)'
_journal_data_validation_number     ?
_journal_date_recd_electronic     2013-11-18
_journal_date_accepted     2013-11-19
_journal_name_full     'Acta Crystallographica, Section E'
_journal_year     2013
_journal_volume     69
_journal_issue     12
_journal_page_first     o1815
_journal_page_last     o1815
_journal_paper_category     QO
_journal_paper_doi     10.1107/S1600536813031516
_journal_coeditor_code     HB7163
_publ_contact_author_name     'Prof. Fun Hoong-Kun'
_publ_contact_author_address
;
     Department of Pharmaceutical Chemistry,
     College of Pharmacy,
     King Saud University,
     PO Box 2457, Riaydh 11451,
     Saudi Arabia
;
_publ_contact_author_email     'hfun.c@ksu.edu.sa'
_publ_contact_author_fax     '+966 146-76220'
_publ_contact_author_phone     '+966 146-77335'
_publ_section_title
;
<i>N</i>-(Adamantan-1-yl)-1,2,3,4-tetrahydroisoquinoline-2-carbothioamide
;
loop_
    _publ_author_name
    _publ_author_footnote
    _publ_author_address
    'Ali A. El-Emam'
;
     Additonal correspondence author, e-mail: elemam5@hotmail.com.
;
;     Department of Pharmaceutical Chemistry,
     College of Pharmacy,
     King Saud University,
     PO Box 2457, Riaydh 11451,
     Saudi Arabia
;
    'Ebtehal S. Al-Abdullah' ?
;     Department of Pharmaceutical Chemistry,
     College of Pharmacy,
     King Saud University,
     PO Box 2457, Riaydh 11451,
     Saudi Arabia
;
    'Hanaa M. Al-Tuwaijri' ?
;     Department of Pharmaceutical Chemistry,
     College of Pharmacy,
     King Saud University,
     PO Box 2457, Riaydh 11451,
     Saudi Arabia
;
    'Chidan Kumar, C. S.' ?
;    X-ray Crystallography Unit,
     School of Physics,
     Universiti Sains Malaysia,
     11800 USM, Penang,
     Malaysia
;
    'Hoong-Kun Fun'
;
      Thomson Reuters ResearcherID: A-3561-2009.
;
;     Department of Pharmaceutical Chemistry,
     College of Pharmacy,
     King Saud University,
     PO Box 2457, Riaydh 11451,
     Saudi Arabia
;
data_I
_audit_creation_method     SHELXL-97
_database_code_depnum_ccdc_archive     'CCDC 972606'
_chemical_name_systematic
;
<i>N</i>-(Adamantan-1-yl)-1,2,3,4-tetrahydroisoquinoline-2-carbothioamide
;
_chemical_name_common     ?
_chemical_formula_moiety     'C20 H26 N2 S'
_chemical_formula_sum     'C20 H26 N2 S'
_chemical_formula_iupac     'C20 H26 N2 S'
_chemical_formula_weight     326.49
_chemical_melting_point     ?
_symmetry_cell_setting     monoclinic
_symmetry_space_group_name_H-M     'P 21/c'
_symmetry_space_group_name_Hall     '-P 2ybc'
loop_
    _symmetry_equiv_pos_as_xyz
    'x, y, z'
    '-x, y+1/2, -z+1/2'
    '-x, -y, -z'
    'x, -y-1/2, z-1/2'
_cell_length_a     19.1707(5)
_cell_length_b     6.4106(2)
_cell_length_c     14.2838(3)
_cell_angle_alpha     90.00
_cell_angle_beta     103.366(2)
_cell_angle_gamma     90.00
_cell_volume     1707.87(8)
_cell_formula_units_Z     4
_cell_measurement_reflns_used     2009
_cell_measurement_theta_min     4.74
_cell_measurement_theta_max     68.51
_cell_measurement_temperature     296(2)
_exptl_crystal_description     'needle'
_exptl_crystal_colour     'colorless'
_exptl_crystal_size_max     0.81
_exptl_crystal_size_mid     0.13
_exptl_crystal_size_min     0.05
_exptl_crystal_density_diffrn     1.270
_exptl_crystal_density_meas     ?
_exptl_crystal_density_method     'not measured'
_exptl_crystal_F_000     704
_exptl_absorpt_coefficient_mu     1.670
_exptl_absorpt_correction_type     multi-scan
_exptl_absorpt_process_details     '(<i>SADABS</i>; Bruker, 2009)'
_exptl_absorpt_correction_T_min     0.3448
_exptl_absorpt_correction_T_max     0.9211
_exptl_special_details     ?
_diffrn_ambient_temperature     296(2)
_diffrn_radiation_type     CuK\a
_diffrn_radiation_wavelength     1.54178
_diffrn_radiation_source     'fine-focus sealed tube'
_diffrn_radiation_monochromator     graphite
_diffrn_measurement_device_type     'Bruker APEXII CCD'
_diffrn_measurement_method     '\f and \w scans'
_diffrn_detector_area_resol_mean     ?
_diffrn_reflns_number     10894
_diffrn_reflns_av_R_equivalents     0.0396
_diffrn_reflns_av_sigmaI/netI     0.0475
_diffrn_reflns_theta_min     4.74
_diffrn_reflns_theta_max     65.00
_diffrn_reflns_theta_full     65.00
_diffrn_measured_fraction_theta_max     0.970
_diffrn_measured_fraction_theta_full     0.970
_diffrn_reflns_limit_h_min     -22
_diffrn_reflns_limit_h_max     22
_diffrn_reflns_limit_k_min     -5
_diffrn_reflns_limit_k_max     7
_diffrn_reflns_limit_l_min     -16
_diffrn_reflns_limit_l_max     16
_diffrn_standards_number     0
_diffrn_standards_interval_count     .
_diffrn_standards_interval_time     .
_diffrn_standards_decay_%     .
_refine_special_details
;
Refinement of <i>F</i>^2^ against ALL reflections. The weighted <i>R</i>-factor
<i>wR</i> and goodness of fit <i>S</i> are based on <i>F</i>^2^, conventional
<i>R</i>-factors <i>R</i> are based on <i>F</i>, with <i>F</i> set to zero for
negative <i>F</i>^2^. The threshold expression of <i>F</i>^2^ >
\s(<i>F</i>^2^) is used only for calculating <i>R</i>-factors(gt) <i>etc</i>.
and is not relevant to the choice of reflections for refinement.
<i>R</i>-factors based on <i>F</i>^2^ are statistically about twice as large
as those based on <i>F</i>, and <i>R</i>- factors based on ALL data will be
even larger.
;
_reflns_number_total     2831
_reflns_number_gt     2351
_reflns_threshold_expression     I>2\s(I)
_refine_ls_structure_factor_coef     Fsqd
_refine_ls_matrix_type     full
_refine_ls_R_factor_all     0.0512
_refine_ls_R_factor_gt     0.0412
_refine_ls_wR_factor_gt     0.1075
_refine_ls_wR_factor_ref     0.1143
_refine_ls_goodness_of_fit_ref     1.074
_refine_ls_restrained_S_all     1.074
_refine_ls_number_reflns     2831
_refine_ls_number_parameters     212
_refine_ls_number_restraints     0
_refine_ls_hydrogen_treatment     mixed
_refine_ls_weighting_scheme     calc
_refine_ls_weighting_details
         'calc w=1/[\s^2^(Fo^2^)+(0.0467P)^2^+0.4078P] where P=(Fo^2^+2Fc^2^)/3'
_atom_sites_solution_hydrogens     geom
_atom_sites_solution_primary     direct
_atom_sites_solution_secondary     difmap
_refine_ls_shift/su_max     0.001
_refine_ls_shift/su_mean     0.000
_refine_diff_density_max     0.164
_refine_diff_density_min     -0.199
_refine_ls_extinction_method     none
_refine_ls_extinction_coef     ?
loop_
    _atom_type_symbol
    _atom_type_description
    _atom_type_scat_dispersion_real
    _atom_type_scat_dispersion_imag
    _atom_type_scat_source
    'C' 'C' 0.0181 0.0091
                         'International Tables Vol C Tables 4.2.6.8 and 6.1.1.4'
    'H' 'H' 0.0000 0.0000
                         'International Tables Vol C Tables 4.2.6.8 and 6.1.1.4'
    'N' 'N' 0.0311 0.0180
                         'International Tables Vol C Tables 4.2.6.8 and 6.1.1.4'
    'S' 'S' 0.3331 0.5567
                         'International Tables Vol C Tables 4.2.6.8 and 6.1.1.4'
_computing_data_collection     'APEX2 (Bruker, 2009)'
_computing_cell_refinement     'SAINT (Bruker, 2009)'
_computing_data_reduction     'SAINT (Bruker, 2009)'
_computing_structure_solution     'SHELXTL (Sheldrick, 2008)'
_computing_structure_refinement     'SHELXTL (Sheldrick, 2008)'
_computing_molecular_graphics     'SHELXTL (Sheldrick, 2008)'
_computing_publication_material
;
SHELXTL (Sheldrick, 2008) and PLATON (Spek, 2009)
;
loop_
    _atom_site_type_symbol
    _atom_site_label
    _atom_site_fract_x
    _atom_site_fract_y
    _atom_site_fract_z
    _atom_site_U_iso_or_equiv
    _atom_site_adp_type
    _atom_site_calc_flag
    _atom_site_refinement_flags
    _atom_site_occupancy
    _atom_site_symmetry_multiplicity
    _atom_site_disorder_assembly
    _atom_site_disorder_group
    S S1 0.28539(3) 0.53707(8) 0.87853(4) 0.04780(18) Uani d . 1 1 . .
    N N1 0.31695(8) 0.8392(2) 1.01049(11) 0.0410(4) Uani d . 1 1 . .
    N N2 0.22585(9) 0.9145(3) 0.88193(13) 0.0487(4) Uani d . 1 1 . .
    C C1 0.30653(10) 1.0463(3) 1.04991(15) 0.0454(5) Uani d . 1 1 . .
    H H1A 0.2582 1.0555 1.0596 0.054 Uiso calc R 1 1 . .
    H H1B 0.3118 1.1525 1.0037 0.054 Uiso calc R 1 1 . .
    C C2 0.35954(10) 1.0889(3) 1.14462(14) 0.0468(5) Uani d . 1 1 . .
    H H2A 0.3574 1.2352 1.1611 0.056 Uiso calc R 1 1 . .
    H H2B 0.3466 1.0071 1.1952 0.056 Uiso calc R 1 1 . .
    C C3 0.43444(10) 1.0346(3) 1.13817(13) 0.0394(4) Uani d . 1 1 . .
    C C4 0.49318(11) 1.1642(3) 1.16802(14) 0.0477(5) Uani d . 1 1 . .
    H H4A 0.4874 1.2961 1.1922 0.057 Uiso calc R 1 1 . .
    C C5 0.56065(11) 1.0963(4) 1.16170(15) 0.0541(6) Uani d . 1 1 . .
    H H5A 0.6002 1.1827 1.1819 0.065 Uiso calc R 1 1 . .
    C C6 0.56903(11) 0.9017(4) 1.12565(15) 0.0549(6) Uani d . 1 1 . .
    H H6A 0.6146 0.8556 1.1231 0.066 Uiso calc R 1 1 . .
    C C7 0.51028(10) 0.7734(3) 1.09301(13) 0.0485(5) Uani d . 1 1 . .
    H H7A 0.5162 0.6430 1.0674 0.058 Uiso calc R 1 1 . .
    C C8 0.44261(10) 0.8406(3) 1.09868(13) 0.0388(4) Uani d . 1 1 . .
    C C9 0.37639(10) 0.7106(3) 1.06543(14) 0.0464(5) Uani d . 1 1 . .
    H H9A 0.3863 0.5977 1.0252 0.056 Uiso calc R 1 1 . .
    H H9B 0.3626 0.6500 1.1207 0.056 Uiso calc R 1 1 . .
    C C10 0.27588(9) 0.7748(3) 0.92530(14) 0.0386(4) Uani d . 1 1 . .
    C C11 0.17921(9) 0.9182(3) 0.78351(14) 0.0388(4) Uani d . 1 1 . .
    C C12 0.13539(11) 1.1194(3) 0.77934(17) 0.0559(6) Uani d . 1 1 . .
    H H12A 0.1675 1.2379 0.7938 0.067 Uiso calc R 1 1 . .
    H H12B 0.1069 1.1140 0.8272 0.067 Uiso calc R 1 1 . .
    C C13 0.08603(11) 1.1464(3) 0.67914(16) 0.0545(6) Uani d . 1 1 . .
    H H13A 0.0589 1.2764 0.6773 0.065 Uiso calc R 1 1 . .
    C C14 0.03443(11) 0.9647(4) 0.65865(17) 0.0556(6) Uani d . 1 1 . .
    H H14A 0.0029 0.9802 0.5953 0.067 Uiso calc R 1 1 . .
    H H14B 0.0053 0.9610 0.7058 0.067 Uiso calc R 1 1 . .
    C C15 0.07696(12) 0.7641(3) 0.66319(17) 0.0580(6) Uani d . 1 1 . .
    H H15A 0.0437 0.6459 0.6497 0.070 Uiso calc R 1 1 . .
    C C16 0.12637(10) 0.7366(3) 0.76323(15) 0.0491(5) Uani d . 1 1 . .
    H H16A 0.0981 0.7328 0.8115 0.059 Uiso calc R 1 1 . .
    H H16B 0.1523 0.6060 0.7661 0.059 Uiso calc R 1 1 . .
    C C17 0.12141(15) 0.7699(4) 0.58855(17) 0.0754(8) Uani d . 1 1 . .
    H H17A 0.0902 0.7830 0.5249 0.090 Uiso calc R 1 1 . .
    H H17B 0.1483 0.6411 0.5908 0.090 Uiso calc R 1 1 . .
    C C18 0.17292(14) 0.9540(5) 0.60795(19) 0.0727(8) Uani d . 1 1 . .
    H H18A 0.2013 0.9586 0.5591 0.087 Uiso calc R 1 1 . .
    C C19 0.22293(11) 0.9277(4) 0.70823(17) 0.0599(6) Uani d . 1 1 . .
    H H19A 0.2506 0.8006 0.7101 0.072 Uiso calc R 1 1 . .
    H H19B 0.2560 1.0442 0.7215 0.072 Uiso calc R 1 1 . .
    C C20 0.13032(13) 1.1555(4) 0.6051(2) 0.0729(7) Uani d . 1 1 . .
    H H20A 0.1629 1.2734 0.6181 0.087 Uiso calc R 1 1 . .
    H H20B 0.0993 1.1740 0.5416 0.087 Uiso calc R 1 1 . .
    H H1N2 0.2278(11) 1.034(4) 0.9084(15) 0.051(6) Uiso d . 1 1 . .
loop_
    _atom_site_aniso_label
    _atom_site_aniso_U_11
    _atom_site_aniso_U_22
    _atom_site_aniso_U_33
    _atom_site_aniso_U_12
    _atom_site_aniso_U_13
    _atom_site_aniso_U_23
    S1 0.0513(3) 0.0321(3) 0.0554(4) 0.0024(2) 0.0028(2) -0.0036(2)
    N1 0.0388(8) 0.0340(9) 0.0481(10) 0.0010(6) 0.0057(7) -0.0023(7)
    N2 0.0455(9) 0.0361(11) 0.0575(11) 0.0066(7) -0.0024(8) -0.0109(8)
    C1 0.0437(11) 0.0419(12) 0.0509(12) 0.0046(8) 0.0117(9) -0.0049(8)
    C2 0.0508(12) 0.0453(12) 0.0451(12) 0.0021(9) 0.0126(9) -0.0060(9)
    C3 0.0456(11) 0.0434(12) 0.0290(10) -0.0016(8) 0.0082(8) 0.0022(7)
    C4 0.0589(12) 0.0463(12) 0.0359(11) -0.0082(9) 0.0067(9) -0.0005(8)
    C5 0.0464(12) 0.0705(16) 0.0440(12) -0.0172(11) 0.0076(10) 0.0007(10)
    C6 0.0420(11) 0.0819(17) 0.0419(12) 0.0021(11) 0.0121(9) 0.0031(11)
    C7 0.0528(12) 0.0557(13) 0.0363(11) 0.0108(10) 0.0088(9) -0.0016(9)
    C8 0.0430(10) 0.0406(11) 0.0309(10) 0.0017(8) 0.0049(8) 0.0020(7)
    C9 0.0493(11) 0.0363(11) 0.0490(12) 0.0027(9) 0.0020(9) 0.0021(8)
    C10 0.0336(9) 0.0353(10) 0.0472(12) -0.0029(7) 0.0101(8) 0.0012(8)
    C11 0.0333(9) 0.0306(10) 0.0501(12) 0.0003(7) 0.0046(8) -0.0002(8)
    C12 0.0495(12) 0.0392(13) 0.0717(15) 0.0064(9) -0.0010(11) -0.0092(10)
    C13 0.0521(12) 0.0348(12) 0.0698(15) 0.0127(9) 0.0002(11) 0.0022(9)
    C14 0.0413(11) 0.0607(15) 0.0593(14) 0.0029(9) 0.0004(10) 0.0047(10)
    C15 0.0582(13) 0.0365(13) 0.0661(15) -0.0082(10) -0.0124(11) 0.0015(10)
    C16 0.0454(11) 0.0386(12) 0.0587(13) -0.0052(9) 0.0024(9) 0.0102(9)
    C17 0.1000(19) 0.0659(18) 0.0500(15) 0.0366(15) -0.0034(14) -0.0084(11)
    C18 0.0681(16) 0.098(2) 0.0596(16) 0.0250(14) 0.0300(13) 0.0246(14)
    C19 0.0428(11) 0.0660(16) 0.0751(16) 0.0084(10) 0.0219(11) 0.0182(12)
    C20 0.0663(15) 0.0633(17) 0.0850(18) 0.0017(12) 0.0093(14) 0.0356(13)
_geom_special_details
;
All e.s.d.'s (except the e.s.d. in the dihedral angle between two l.s. planes)
are estimated using the full covariance matrix. The cell e.s.d.'s are taken
into account individually in the estimation of e.s.d.'s in distances, angles
and torsion angles; correlations between e.s.d.'s in cell parameters are only
used when they are defined by crystal symmetry. An approximate (isotropic)
treatment of cell e.s.d.'s is used for estimating e.s.d.'s involving l.s.
planes.
;
loop_
    _geom_bond_atom_site_label_1
    _geom_bond_atom_site_label_2
    _geom_bond_site_symmetry_2
    _geom_bond_distance
    _geom_bond_publ_flag
    S1 C10 . 1.6906(19) ?
    N1 C10 . 1.352(2) ?
    N1 C1 . 1.473(2) ?
    N1 C9 . 1.477(2) ?
    N2 C10 . 1.353(2) ?
    N2 C11 . 1.482(2) ?
    N2 H1N2 . 0.85(2) ?
    C1 C2 . 1.517(3) ?
    C1 H1A . 0.9700 ?
    C1 H1B . 0.9700 ?
    C2 C3 . 1.501(3) ?
    C2 H2A . 0.9700 ?
    C2 H2B . 0.9700 ?
    C3 C4 . 1.385(3) ?
    C3 C8 . 1.389(3) ?
    C4 C5 . 1.387(3) ?
    C4 H4A . 0.9300 ?
    C5 C6 . 1.373(3) ?
    C5 H5A . 0.9300 ?
    C6 C7 . 1.385(3) ?
    C6 H6A . 0.9300 ?
    C7 C8 . 1.387(3) ?
    C7 H7A . 0.9300 ?
    C8 C9 . 1.501(3) ?
    C9 H9A . 0.9700 ?
    C9 H9B . 0.9700 ?
    C11 C19 . 1.510(3) ?
    C11 C16 . 1.526(2) ?
    C11 C12 . 1.533(3) ?
    C12 C13 . 1.532(3) ?
    C12 H12A . 0.9700 ?
    C12 H12B . 0.9700 ?
    C13 C20 . 1.503(3) ?
    C13 C14 . 1.512(3) ?
    C13 H13A . 0.9800 ?
    C14 C15 . 1.516(3) ?
    C14 H14A . 0.9700 ?
    C14 H14B . 0.9700 ?
    C15 C17 . 1.511(4) ?
    C15 C16 . 1.531(3) ?
    C15 H15A . 0.9800 ?
    C16 H16A . 0.9700 ?
    C16 H16B . 0.9700 ?
    C17 C18 . 1.522(4) ?
    C17 H17A . 0.9700 ?
    C17 H17B . 0.9700 ?
    C18 C20 . 1.524(4) ?
    C18 C19 . 1.538(3) ?
    C18 H18A . 0.9800 ?
    C19 H19A . 0.9700 ?
    C19 H19B . 0.9700 ?
    C20 H20A . 0.9700 ?
    C20 H20B . 0.9700 ?
loop_
    _geom_angle_atom_site_label_1
    _geom_angle_atom_site_label_2
    _geom_angle_atom_site_label_3
    _geom_angle_site_symmetry_1
    _geom_angle_site_symmetry_3
    _geom_angle
    _geom_angle_publ_flag
    C10 N1 C1 . . 121.12(15) ?
    C10 N1 C9 . . 121.67(16) ?
    C1 N1 C9 . . 117.13(15) ?
    C10 N2 C11 . . 130.81(17) ?
    C10 N2 H1N2 . . 116.1(15) ?
    C11 N2 H1N2 . . 111.1(15) ?
    N1 C1 C2 . . 112.39(16) ?
    N1 C1 H1A . . 109.1 ?
    C2 C1 H1A . . 109.1 ?
    N1 C1 H1B . . 109.1 ?
    C2 C1 H1B . . 109.1 ?
    H1A C1 H1B . . 107.9 ?
    C3 C2 C1 . . 110.89(16) ?
    C3 C2 H2A . . 109.5 ?
    C1 C2 H2A . . 109.5 ?
    C3 C2 H2B . . 109.5 ?
    C1 C2 H2B . . 109.5 ?
    H2A C2 H2B . . 108.0 ?
    C4 C3 C8 . . 120.13(18) ?
    C4 C3 C2 . . 124.29(18) ?
    C8 C3 C2 . . 115.58(17) ?
    C3 C4 C5 . . 119.7(2) ?
    C3 C4 H4A . . 120.1 ?
    C5 C4 H4A . . 120.1 ?
    C6 C5 C4 . . 120.06(19) ?
    C6 C5 H5A . . 120.0 ?
    C4 C5 H5A . . 120.0 ?
    C5 C6 C7 . . 120.60(19) ?
    C5 C6 H6A . . 119.7 ?
    C7 C6 H6A . . 119.7 ?
    C6 C7 C8 . . 119.6(2) ?
    C6 C7 H7A . . 120.2 ?
    C8 C7 H7A . . 120.2 ?
    C7 C8 C3 . . 119.76(18) ?
    C7 C8 C9 . . 122.91(18) ?
    C3 C8 C9 . . 117.32(16) ?
    N1 C9 C8 . . 110.52(16) ?
    N1 C9 H9A . . 109.5 ?
    C8 C9 H9A . . 109.5 ?
    N1 C9 H9B . . 109.5 ?
    C8 C9 H9B . . 109.5 ?
    H9A C9 H9B . . 108.1 ?
    N1 C10 N2 . . 114.44(17) ?
    N1 C10 S1 . . 122.50(14) ?
    N2 C10 S1 . . 123.05(15) ?
    N2 C11 C19 . . 111.34(16) ?
    N2 C11 C16 . . 113.34(16) ?
    C19 C11 C16 . . 110.43(18) ?
    N2 C11 C12 . . 104.80(16) ?
    C19 C11 C12 . . 109.13(17) ?
    C16 C11 C12 . . 107.50(16) ?
    C11 C12 C13 . . 110.23(17) ?
    C11 C12 H12A . . 109.6 ?
    C13 C12 H12A . . 109.6 ?
    C11 C12 H12B . . 109.6 ?
    C13 C12 H12B . . 109.6 ?
    H12A C12 H12B . . 108.1 ?
    C20 C13 C14 . . 110.2(2) ?
    C20 C13 C12 . . 109.55(18) ?
    C14 C13 C12 . . 109.20(18) ?
    C20 C13 H13A . . 109.3 ?
    C14 C13 H13A . . 109.3 ?
    C12 C13 H13A . . 109.3 ?
    C13 C14 C15 . . 108.90(17) ?
    C13 C14 H14A . . 109.9 ?
    C15 C14 H14A . . 109.9 ?
    C13 C14 H14B . . 109.9 ?
    C15 C14 H14B . . 109.9 ?
    H14A C14 H14B . . 108.3 ?
    C17 C15 C14 . . 109.51(19) ?
    C17 C15 C16 . . 109.45(18) ?
    C14 C15 C16 . . 110.37(19) ?
    C17 C15 H15A . . 109.2 ?
    C14 C15 H15A . . 109.2 ?
    C16 C15 H15A . . 109.2 ?
    C11 C16 C15 . . 109.25(16) ?
    C11 C16 H16A . . 109.8 ?
    C15 C16 H16A . . 109.8 ?
    C11 C16 H16B . . 109.8 ?
    C15 C16 H16B . . 109.8 ?
    H16A C16 H16B . . 108.3 ?
    C15 C17 C18 . . 109.80(19) ?
    C15 C17 H17A . . 109.7 ?
    C18 C17 H17A . . 109.7 ?
    C15 C17 H17B . . 109.7 ?
    C18 C17 H17B . . 109.7 ?
    H17A C17 H17B . . 108.2 ?
    C17 C18 C20 . . 109.3(2) ?
    C17 C18 C19 . . 108.9(2) ?
    C20 C18 C19 . . 109.4(2) ?
    C17 C18 H18A . . 109.7 ?
    C20 C18 H18A . . 109.7 ?
    C19 C18 H18A . . 109.7 ?
    C11 C19 C18 . . 109.80(17) ?
    C11 C19 H19A . . 109.7 ?
    C18 C19 H19A . . 109.7 ?
    C11 C19 H19B . . 109.7 ?
    C18 C19 H19B . . 109.7 ?
    H19A C19 H19B . . 108.2 ?
    C13 C20 C18 . . 109.52(18) ?
    C13 C20 H20A . . 109.8 ?
    C18 C20 H20A . . 109.8 ?
    C13 C20 H20B . . 109.8 ?
    C18 C20 H20B . . 109.8 ?
    H20A C20 H20B . . 108.2 ?
loop_
    _geom_torsion_atom_site_label_1
    _geom_torsion_atom_site_label_2
    _geom_torsion_atom_site_label_3
    _geom_torsion_atom_site_label_4
    _geom_torsion_site_symmetry_1
    _geom_torsion_site_symmetry_2
    _geom_torsion_site_symmetry_3
    _geom_torsion_site_symmetry_4
    _geom_torsion
    _geom_torsion_publ_flag
    C10 N1 C1 C2 . . . . -178.44(16) ?
    C9 N1 C1 C2 . . . . -1.5(2) ?
    N1 C1 C2 C3 . . . . 47.4(2) ?
    C1 C2 C3 C4 . . . . 131.5(2) ?
    C1 C2 C3 C8 . . . . -48.2(2) ?
    C8 C3 C4 C5 . . . . -2.4(3) ?
    C2 C3 C4 C5 . . . . 177.96(19) ?
    C3 C4 C5 C6 . . . . 0.2(3) ?
    C4 C5 C6 C7 . . . . 1.7(3) ?
    C5 C6 C7 C8 . . . . -1.4(3) ?
    C6 C7 C8 C3 . . . . -0.8(3) ?
    C6 C7 C8 C9 . . . . -179.65(18) ?
    C4 C3 C8 C7 . . . . 2.7(3) ?
    C2 C3 C8 C7 . . . . -177.63(17) ?
    C4 C3 C8 C9 . . . . -178.40(17) ?
    C2 C3 C8 C9 . . . . 1.2(3) ?
    C10 N1 C9 C8 . . . . 133.07(17) ?
    C1 N1 C9 C8 . . . . -43.8(2) ?
    C7 C8 C9 N1 . . . . -136.37(18) ?
    C3 C8 C9 N1 . . . . 44.8(2) ?
    C1 N1 C10 N2 . . . . -0.3(3) ?
    C9 N1 C10 N2 . . . . -177.09(16) ?
    C1 N1 C10 S1 . . . . -179.06(14) ?
    C9 N1 C10 S1 . . . . 4.2(2) ?
    C11 N2 C10 N1 . . . . 169.16(18) ?
    C11 N2 C10 S1 . . . . -12.1(3) ?
    C10 N2 C11 C19 . . . . -61.5(3) ?
    C10 N2 C11 C16 . . . . 63.7(3) ?
    C10 N2 C11 C12 . . . . -179.4(2) ?
    N2 C11 C12 C13 . . . . 178.19(16) ?
    C19 C11 C12 C13 . . . . 58.8(2) ?
    C16 C11 C12 C13 . . . . -60.9(2) ?
    C11 C12 C13 C20 . . . . -59.5(2) ?
    C11 C12 C13 C14 . . . . 61.2(2) ?
    C20 C13 C14 C15 . . . . 60.7(2) ?
    C12 C13 C14 C15 . . . . -59.6(2) ?
    C13 C14 C15 C17 . . . . -60.3(2) ?
    C13 C14 C15 C16 . . . . 60.2(2) ?
    N2 C11 C16 C15 . . . . 175.54(16) ?
    C19 C11 C16 C15 . . . . -58.8(2) ?
    C12 C11 C16 C15 . . . . 60.2(2) ?
    C17 C15 C16 C11 . . . . 59.4(2) ?
    C14 C15 C16 C11 . . . . -61.2(2) ?
    C14 C15 C17 C18 . . . . 60.0(2) ?
    C16 C15 C17 C18 . . . . -61.1(2) ?
    C15 C17 C18 C20 . . . . -58.9(3) ?
    C15 C17 C18 C19 . . . . 60.6(2) ?
    N2 C11 C19 C18 . . . . -174.24(19) ?
    C16 C11 C19 C18 . . . . 58.9(2) ?
    C12 C11 C19 C18 . . . . -59.0(2) ?
    C17 C18 C19 C11 . . . . -59.3(3) ?
    C20 C18 C19 C11 . . . . 60.2(3) ?
    C14 C13 C20 C18 . . . . -60.1(3) ?
    C12 C13 C20 C18 . . . . 60.0(3) ?
    C17 C18 C20 C13 . . . . 58.8(3) ?
    C19 C18 C20 C13 . . . . -60.4(3) ?
loop_
    _geom_hbond_atom_site_label_D
    _geom_hbond_atom_site_label_H
    _geom_hbond_atom_site_label_A
    _geom_hbond_site_symmetry_A
    _geom_hbond_distance_DH
    _geom_hbond_distance_HA
    _geom_hbond_distance_DA
    _geom_hbond_angle_DHA
    _geom_hbond_publ_flag
    C16 H16B S1 . 0.97 2.72 3.365(2) 125 yes
_iucr_refine_instructions_details
;
TITL HT14 in P2(1)/c
CELL 1.54178  19.1707   6.4106  14.2838  90.000 103.366  90.000
ZERR    4.00   0.0005   0.0002   0.0003   0.000   0.002   0.000
LATT  1
SYMM -X, 0.5+Y, 0.5-Z
SFAC C H N S
UNIT 80 104 8 4
TEMP 23.000
L.S. 10
BOND $H
ACTA
CONF
size 0.05 0.128 0.81
FMAP 2
omit -4 130
WGHT      0.0467      0.4078
PLAN 20
FVAR       0.14491
S1    4    0.285376    0.537086    0.878521    11.00000    0.05196    0.03272 =
         0.05526   -0.00361    0.00262    0.00237
N1    3    0.316936    0.839217    1.010502    11.00000    0.03943    0.03483 =
         0.04769   -0.00227    0.00541    0.00077
N2    3    0.225853    0.914518    0.881920    11.00000    0.04638    0.03646 =
         0.05766   -0.01104   -0.00243    0.00638
C1    1    0.306517    1.046261    1.049855    11.00000    0.04453    0.04220 =
         0.05091   -0.00487    0.01151    0.00466
AFIX  23
H1A   2    0.258155    1.055529    1.059477    11.00000   -1.20000
H1B   2    0.311764    1.152426    1.003582    11.00000   -1.20000
AFIX   0
C2    1    0.359561    1.088931    1.144646    11.00000    0.05144    0.04591 =
         0.04483   -0.00624    0.01266    0.00206
AFIX  23
H2A   2    0.357453    1.235243    1.161085    11.00000   -1.20000
H2B   2    0.346639    1.007194    1.195237    11.00000   -1.20000
AFIX   0
C3    1    0.434446    1.034614    1.138171    11.00000    0.04668    0.04395 =
         0.02879    0.00206    0.00799   -0.00159
C4    1    0.493190    1.164124    1.168059    11.00000    0.05918    0.04691 =
         0.03607   -0.00049    0.00658   -0.00840
AFIX  43
H4A   2    0.487413    1.296068    1.192259    11.00000   -1.20000
AFIX   0
C5    1    0.560690    1.096395    1.161783    11.00000    0.04723    0.07078 =
         0.04404    0.00064    0.00742   -0.01739
AFIX  43
H5A   2    0.600284    1.182763    1.182039    11.00000   -1.20000
AFIX   0
C6    1    0.569045    0.901740    1.125645    11.00000    0.04224    0.08286 =
         0.04159    0.00295    0.01199    0.00179
AFIX  43
H6A   2    0.614558    0.855624    1.123068    11.00000   -1.20000
AFIX   0
C7    1    0.510266    0.773513    1.093003    11.00000    0.05342    0.05638 =
         0.03653   -0.00176    0.00871    0.01037
AFIX  43
H7A   2    0.516161    0.643078    1.067390    11.00000   -1.20000
AFIX   0
C8    1    0.442631    0.840605    1.098710    11.00000    0.04342    0.04167 =
         0.03108    0.00181    0.00497    0.00158
C9    1    0.376385    0.710728    1.065449    11.00000    0.04998    0.03682 =
         0.04902    0.00209    0.00166    0.00271
AFIX  23
H9A   2    0.386292    0.597782    1.025224    11.00000   -1.20000
H9B   2    0.362607    0.650087    1.120733    11.00000   -1.20000
AFIX   0
C10   1    0.275875    0.774942    0.925318    11.00000    0.03443    0.03569 =
         0.04729    0.00150    0.01010   -0.00292
C11   1    0.179226    0.918169    0.783501    11.00000    0.03403    0.03087 =
         0.05040   -0.00038    0.00467   -0.00023
C12   1    0.135429    1.119395    0.779372    11.00000    0.05012    0.03954 =
         0.07130   -0.00891   -0.00160    0.00685
AFIX  23
H12A  2    0.167575    1.237908    0.793889    11.00000   -1.20000
H12B  2    0.106908    1.113952    0.827257    11.00000   -1.20000
AFIX   0
C13   1    0.086045    1.146479    0.679132    11.00000    0.05260    0.03624 =
         0.06944    0.00182   -0.00021    0.01238
AFIX  13
H13A  2    0.058907    1.276559    0.677288    11.00000   -1.20000
AFIX   0
C14   1    0.034426    0.964653    0.658667    11.00000    0.04199    0.06038 =
         0.05952    0.00456    0.00025    0.00243
AFIX  23
H14A  2    0.002835    0.980198    0.595374    11.00000   -1.20000
H14B  2    0.005280    0.960997    0.705843    11.00000   -1.20000
AFIX   0
C15   1    0.076966    0.763946    0.663174    11.00000    0.05894    0.03685 =
         0.06589    0.00188   -0.01267   -0.00771
AFIX  13
H15A  2    0.043711    0.645797    0.649707    11.00000   -1.20000
AFIX   0
C16   1    0.126367    0.736498    0.763237    11.00000    0.04613    0.03891 =
         0.05870    0.01031    0.00197   -0.00584
AFIX  23
H16A  2    0.098114    0.732766    0.811460    11.00000   -1.20000
H16B  2    0.152306    0.605855    0.766124    11.00000   -1.20000
AFIX   0
C17   1    0.121407    0.769920    0.588516    11.00000    0.10106    0.06637 =
         0.05017   -0.00857   -0.00299    0.03662
AFIX  23
H17A  2    0.090173    0.783028    0.524847    11.00000   -1.20000
H17B  2    0.148275    0.641089    0.590719    11.00000   -1.20000
AFIX   0
C18   1    0.172878    0.954025    0.607923    11.00000    0.06904    0.09753 =
         0.05968    0.02481    0.02978    0.02510
AFIX  13
H18A  2    0.201273    0.958681    0.559042    11.00000   -1.20000
AFIX   0
C19   1    0.222929    0.927651    0.708230    11.00000    0.04330    0.06704 =
         0.07492    0.01771    0.02137    0.00810
AFIX  23
H19A  2    0.250621    0.800458    0.710072    11.00000   -1.20000
H19B  2    0.256055    1.044101    0.721555    11.00000   -1.20000
AFIX   0
C20   1    0.130337    1.155583    0.605087    11.00000    0.06714    0.06433 =
         0.08443    0.03542    0.00919    0.00140
AFIX  23
H20A  2    0.162911    1.273353    0.618156    11.00000   -1.20000
H20B  2    0.099292    1.174187    0.541616    11.00000   -1.20000
AFIX   0
H1N2  2    0.227720    1.034257    0.908459    11.00000    0.05117
HKLF 4  1 0 0 1 0 -1 0 1 0 0
REM  b in P2(1)/c
REM R1 =  0.0432 for   2493 Fo > 4sig(Fo)  and  0.0551 for all   3090 data
REM    212 parameters refined using      0 restraints
END
REM Highest difference peak  0.200,  deepest hole -0.192,  1-sigma level  0.042
Q1    1   0.3235  0.6056  0.8255  11.00000  0.05    0.20
Q2    1   0.0571  0.8644  0.6633  11.00000  0.05    0.17
Q3    1   0.3284  0.4780  0.8218  11.00000  0.05    0.16
Q4    1   0.2948  0.7121  0.8820  11.00000  0.05    0.15
Q5    1   0.5618  1.0287  1.1185  11.00000  0.05    0.15
Q6    1   0.2498  0.4863  0.9204  11.00000  0.05    0.15
Q7    1   0.1772  0.7263  0.5761  11.00000  0.05    0.15
Q8    1   0.1442  1.0617  0.5775  11.00000  0.05    0.15
Q9    1   0.3786  0.5703  1.0719  11.00000  0.05    0.14
Q10   1   0.2007  0.9568  0.6571  11.00000  0.05    0.14
Q11   1   0.2476  0.5844  0.9175  11.00000  0.05    0.14
Q12   1   0.3477  0.5146  0.9005  11.00000  0.05    0.14
Q13   1   0.1798  0.8906  0.5538  11.00000  0.05    0.13
Q14   1   0.1563  0.8335  0.7822  11.00000  0.05    0.13
Q15   1   0.4623  0.8420  1.0585  11.00000  0.05    0.13
Q16   1   0.4526  1.1062  1.1210  11.00000  0.05    0.13
Q17   1   0.4342  0.9792  1.0873  11.00000  0.05    0.13
Q18   1   0.5381  0.8114  1.1262  11.00000  0.05    0.13
Q19   1   0.2652  0.4920  0.9441  11.00000  0.05    0.13
Q20   1   0.2767  0.5499  0.7962  11.00000  0.05    0.13
;
