# Supplementary material for: N-(Adamantan-1-yl)-1,2,3,4-tetra­hydro­iso­quinoline-2-carbo­thio­amide
Source: Acta Crystallogr Sect E Struct Rep Online. 2013 Nov 23;69(Pt 12):o1815. doi: 10.1107/S1600536813031516 (PMC3885068; doi:10.1107/S1600536813031516)
Supplement: Supplementary file 2 [file e-69-o1815-Isup2.hkl]

# 
# h,k,l, Fc-squared, Fo-squared, sigma(Fo-squared) and status flag 
# 
data_I
_shelx_title ' HT14 in P2(1)/c' 
_shelx_refln_list_code          4 
_shelx_F_calc_maximum      231.83 
_exptl_crystal_F_000       704.00 
_reflns_d_resolution_high  0.8506 
 
loop_ 
 _symmetry_equiv_pos_as_xyz 
 'x, y, z' 
 '-x, y+1/2, -z+1/2' 
 '-x, -y, -z' 
 'x, -y-1/2, z-1/2' 
 
_cell_length_a    19.1707 
_cell_length_b     6.4106 
_cell_length_c    14.2838 
_cell_angle_alpha  90.000 
_cell_angle_beta  103.366 
_cell_angle_gamma  90.000 
 
_shelx_F_squared_multiplier     1.000 
 
loop_ 
 _refln_index_h 
 _refln_index_k 
 _refln_index_l 
 _refln_F_squared_calc 
 _refln_F_squared_meas 
 _refln_F_squared_sigma 
 _refln_observed_status 
   2   0   0     1895.52     2017.16     61.03 o 
   3   0   0     3212.47     3301.39     91.35 o 
   4   0   0      224.99      192.65      6.51 o 
   5   0   0     7626.60     7910.33    262.01 o 
   6   0   0      100.98       78.90      3.25 o 
   7   0   0     2992.48     3108.01    119.09 o 
   8   0   0       56.08       58.07      3.64 o 
   9   0   0       15.63        6.97      1.03 o 
  10   0   0      194.86      173.52      7.08 o 
  11   0   0        3.49        4.99      1.36 o 
  12   0   0      816.60      773.31     33.73 o 
  13   0   0       83.13       88.29      7.53 o 
  14   0   0     1764.18     1736.41    103.23 o 
  15   0   0     1137.17     1132.02    121.24 o 
  16   0   0      148.30      152.15     16.83 o 
  17   0   0       35.90       25.45      3.67 o 
  18   0   0      165.28      189.30     17.51 o 
  19   0   0      440.93      489.64     36.97 o 
  20   0   0      472.04      482.42     38.27 o 
  21   0   0       12.64        9.67      6.93 o 
   1   1   0     9241.93     8611.75    188.65 o 
   2   1   0        3.49        5.93      0.47 o 
   3   1   0      365.76      378.50      9.26 o 
   4   1   0      216.88      241.38      6.49 o 
   5   1   0      458.25      481.89     12.71 o 
   6   1   0        1.50        4.48      1.03 o 
   7   1   0       91.08       90.92      2.51 o 
   8   1   0      209.09      214.80      5.65 o 
   9   1   0      237.92      278.73      7.27 o 
  10   1   0       10.67       11.74      0.83 o 
  11   1   0       39.48       49.72      4.68 o 
  12   1   0      100.25      111.40      5.33 o 
  13   1   0      254.88      275.48     12.21 o 
  14   1   0      156.98      158.22     11.43 o 
  15   1   0      196.55      222.62     12.45 o 
  16   1   0       68.07       60.98      4.53 o 
  17   1   0      172.81      172.96     10.26 o 
  18   1   0       44.19       55.19      4.34 o 
  19   1   0      167.23      184.17     10.51 o 
  20   1   0        3.58        7.84      1.46 o 
  21   1   0       84.97       90.51     16.54 o 
   0   2   0      121.67      113.27      8.29 o 
   1   2   0      159.47      166.79      5.23 o 
   2   2   0     5170.12     5261.27    155.91 o 
   3   2   0     2004.29     2059.09     56.33 o 
   4   2   0     4253.86     4352.88    118.71 o 
   5   2   0     3126.79     3378.14    101.09 o 
   6   2   0        3.86        4.23      0.81 o 
   7   2   0     1783.46     1870.49     55.57 o 
   8   2   0     2526.20     2645.90     79.66 o 
   9   2   0        4.45        2.58      0.79 o 
  10   2   0        5.67       12.04      1.00 o 
  11   2   0      129.12      112.64      5.80 o 
  12   2   0      187.01      181.93      9.01 o 
  13   2   0        5.13        7.88      3.67 o 
  14   2   0       84.63       82.13      7.79 o 
  15   2   0      513.25      517.43     23.49 o 
  16   2   0      302.54      300.95     15.46 o 
  17   2   0      202.65      179.11     11.50 o 
  18   2   0       12.22        7.14      4.63 o 
  19   2   0       34.04       38.18      3.74 o 
  20   2   0        0.11        0.13      1.45 o 
  21   2   0       53.35       58.91      8.27 o 
   1   3   0       23.93       25.13      1.70 o 
   2   3   0        0.69        3.41      1.31 o 
   3   3   0     4359.89     4555.18    155.31 o 
   4   3   0     1033.94     1094.82     43.64 o 
   5   3   0      823.39      760.07     30.72 o 
   6   3   0      542.59      617.32     44.45 o 
   7   3   0     1551.73     1690.12     79.27 o 
   8   3   0      104.99      103.19      8.10 o 
   9   3   0       69.53       63.57      8.60 o 
  10   3   0       65.19       57.53      5.96 o 
  11   3   0       81.25       81.65      5.48 o 
  12   3   0       16.19       13.18      1.30 o 
  13   3   0       68.71       55.78      3.79 o 
  14   3   0       77.02       74.19      3.98 o 
  15   3   0       67.09       67.67      4.37 o 
  16   3   0      197.02      189.81     12.78 o 
  17   3   0      432.47      412.13     26.89 o 
  18   3   0       28.46       24.08      4.88 o 
  19   3   0       41.62       48.24      4.86 o 
  20   3   0       47.32       59.52      6.77 o 
   1   4   0       74.84       72.42      6.99 o 
   2   4   0      122.46      126.69      9.83 o 
   3   4   0      443.83      450.43     32.27 o 
   4   4   0      282.37      256.04     19.44 o 
   5   4   0      508.47      450.27     27.01 o 
   6   4   0       68.23       62.92     12.67 o 
   7   4   0      205.06      195.13     11.58 o 
   8   4   0       54.39       55.07     10.09 o 
   9   4   0      741.20      799.67     38.17 o 
  10   4   0      203.57      222.43     18.12 o 
  11   4   0      141.31      151.97     10.85 o 
  12   4   0      142.78      121.20      5.60 o 
  13   4   0      117.76      119.11      5.32 o 
  14   4   0       15.27       18.26      2.30 o 
  15   4   0        4.66       -0.06      1.55 o 
  16   4   0       60.42       68.01      3.59 o 
  17   4   0       47.99       44.13      3.80 o 
  18   4   0       21.18       18.79      2.52 o 
   3   5   0       39.74       43.02     13.39 o 
   4   5   0      285.01      331.22     28.92 o 
   5   5   0       34.79       34.52      5.47 o 
   6   5   0      138.34      147.78      9.67 o 
   7   5   0      380.23      431.50     21.24 o 
   8   5   0      254.37      242.86     20.69 o 
   9   5   0        5.33       11.74      5.87 o 
  10   5   0      314.73      297.62     12.88 o 
  11   5   0      280.08      303.87     11.27 o 
  12   5   0       37.60       53.86      3.39 o 
  13   5   0       89.62       87.36      4.34 o 
  14   5   0       34.73       42.56      3.91 o 
  15   5   0      264.18      280.69     16.63 o 
  16   5   0        6.06        6.04      1.75 o 
   5   6   0      116.39      105.21     15.02 o 
   6   6   0       16.61       18.79      3.74 o 
   7   6   0       52.26       63.92      4.29 o 
   8   6   0       27.05       26.48      3.31 o 
   9   6   0        3.14        1.79      1.79 o 
  10   6   0        5.24        2.40      1.76 o 
  11   6   0        2.33        1.17      2.00 o 
  12   6   0        2.29        1.78      1.59 o 
  13   6   0        2.46        4.36      1.81 o 
 -22   1   1       72.58       68.02     13.35 o 
 -21   1   1       17.38       14.38      2.70 o 
 -20   1   1       20.28       10.53      6.27 o 
 -19   1   1       36.16       37.09      3.25 o 
 -18   1   1        2.07        2.07      1.83 o 
 -17   1   1      143.41      139.06      8.74 o 
 -16   1   1      373.15      394.14     21.09 o 
 -15   1   1        0.71        0.27      1.11 o 
 -14   1   1       77.73       86.93      7.04 o 
 -13   1   1      104.49       86.85      5.19 o 
 -12   1   1      717.27      706.91     29.08 o 
 -11   1   1      128.90      138.59      6.12 o 
 -10   1   1     1979.01     1893.78     52.45 o 
  -9   1   1     1693.88     1745.39     44.48 o 
  -8   1   1       47.37       78.97      2.58 o 
  -7   1   1       83.50       78.25      3.76 o 
  -6   1   1     3299.47     3475.01    104.08 o 
  -5   1   1       21.84       29.55      1.11 o 
  -4   1   1     3794.18     3753.58     90.43 o 
  -3   1   1     1062.68     1119.93     25.40 o 
  -2   1   1     6143.01     5952.59    139.24 o 
  -1   1   1    13866.11    12556.64    275.04 o 
   0   1   1      585.47      540.13     12.71 o 
   1   1   1     1770.22     1899.87     47.30 o 
   2   1   1    12753.26    12338.26    311.15 o 
   3   1   1      382.11      375.04      8.63 o 
   4   1   1     4458.49     4751.11    114.25 o 
   5   1   1      472.03      469.85     11.51 o 
   6   1   1     1752.30     1768.28     42.80 o 
   7   1   1      125.27      104.11      2.69 o 
   8   1   1     1733.10     1845.08     46.67 o 
   9   1   1     2994.27     3162.16     93.70 o 
  10   1   1      157.24      136.41      5.42 o 
  11   1   1      952.81      946.74     31.40 o 
  12   1   1       38.17       41.62      3.06 o 
  13   1   1      534.07      538.83     28.15 o 
  14   1   1        7.74        7.07      5.07 o 
  15   1   1      384.15      360.42     20.72 o 
  16   1   1      535.91      529.78     26.76 o 
  17   1   1       24.33       27.79      2.60 o 
  18   1   1       28.26       28.64      3.49 o 
  19   1   1      132.99      125.77      8.67 o 
  20   1   1        1.57        0.49      4.50 o 
  21   1   1      251.54      259.56     28.93 o 
 -21   2   1      111.48      111.17     19.72 o 
 -20   2   1        0.95        3.93      3.26 o 
 -19   2   1       18.87       28.67      3.09 o 
 -18   2   1       39.83       44.34      3.63 o 
 -17   2   1        2.51        3.22      1.33 o 
 -16   2   1      197.90      199.49     10.35 o 
 -15   2   1      601.01      575.35     35.23 o 
 -14   2   1       21.63       19.41      2.06 o 
 -13   2   1       42.89       41.36      3.93 o 
 -12   2   1        0.50        1.52      0.67 o 
 -11   2   1      103.37       90.47      4.82 o 
 -10   2   1      347.97      379.25     15.00 o 
  -9   2   1       37.39       50.73      2.52 o 
  -8   2   1      591.49      638.55     21.44 o 
  -7   2   1     1704.71     1778.83     60.69 o 
  -6   2   1       90.36       97.78      3.37 o 
  -5   2   1     4024.62     4271.26    128.04 o 
  -4   2   1      746.13      793.30     24.02 o 
  -3   2   1        9.03       11.34      0.81 o 
  -2   2   1      154.67      172.76      6.15 o 
  -1   2   1     1434.16     1449.21     49.54 o 
   0   2   1      314.97      310.31      9.39 o 
   1   2   1      387.74      407.58     12.27 o 
   2   2   1     1348.94     1396.32     41.84 o 
   3   2   1        1.19        5.60      1.71 o 
   4   2   1     1679.98     1689.70     46.20 o 
   5   2   1     1560.99     1611.85     43.71 o 
   6   2   1      856.13      972.39     29.07 o 
   7   2   1     2206.38     2479.36     73.44 o 
   8   2   1      350.54      365.71     10.44 o 
   9   2   1       40.37       38.41      1.84 o 
  10   2   1      529.73      518.68     27.76 o 
  11   2   1       88.23       72.89      7.02 o 
  12   2   1      180.82      131.99     10.66 o 
  13   2   1       56.74       60.63      5.45 o 
  14   2   1       87.02       74.64      6.02 o 
  15   2   1       12.48        8.76      2.68 o 
  16   2   1       76.47       82.26      6.93 o 
  17   2   1       44.40       49.01      4.67 o 
  18   2   1       53.69       54.92      6.49 o 
  19   2   1        6.15        5.17      1.64 o 
  20   2   1       16.40       12.34      2.11 o 
 -20   3   1       12.68       16.27      2.31 o 
 -19   3   1       27.58       41.67      7.04 o 
 -18   3   1       40.43       44.03      4.76 o 
 -17   3   1        2.63        1.63      2.44 o 
 -16   3   1      108.72      116.50      7.10 o 
 -15   3   1      200.21      184.90      8.61 o 
 -14   3   1        6.26        4.94      1.53 o 
 -13   3   1       60.25       51.04      2.58 o 
 -12   3   1       50.23       46.31      2.37 o 
 -11   3   1        0.37        1.83      2.15 o 
 -10   3   1      356.30      314.01     19.16 o 
  -9   3   1        2.68        2.10      2.87 o 
  -8   3   1      794.92      784.37     56.47 o 
  -7   3   1     1395.76     1315.67     92.62 o 
  -6   3   1     2012.21     2099.54    102.37 o 
  -5   3   1      281.32      261.49     13.13 o 
  -4   3   1      413.37      482.88     19.58 o 
  -3   3   1      104.96      100.24      4.45 o 
  -2   3   1       98.41      109.04      5.67 o 
  -1   3   1     2986.30     3236.02    128.35 o 
   0   3   1     1246.04     1335.28     45.76 o 
   1   3   1      165.84      156.27      5.60 o 
   2   3   1      394.52      366.25     12.62 o 
   3   3   1      340.90      378.84     13.06 o 
   4   3   1     3073.56     3165.72    106.59 o 
   5   3   1      291.30      307.82     10.83 o 
   6   3   1      314.60      293.45     12.09 o 
   7   3   1        1.51        4.24      1.85 o 
   8   3   1       66.32       71.39      5.21 o 
   9   3   1      526.29      510.78     31.15 o 
  10   3   1       19.76       24.99      2.15 o 
  11   3   1       71.92       67.89      4.31 o 
  12   3   1        0.12        1.61      6.15 o 
  13   3   1      486.47      504.86     19.76 o 
  14   3   1       14.57       17.45      3.18 o 
  15   3   1       60.43       65.86      5.20 o 
  16   3   1        7.05        7.08      3.10 o 
  17   3   1        2.21        2.01      1.41 o 
  18   3   1      147.99      146.60     11.29 o 
  19   3   1        1.77        0.84      1.35 o 
 -18   4   1        7.62       18.98      5.37 o 
 -17   4   1        7.54        7.95      1.48 o 
 -16   4   1       33.88       42.19      3.11 o 
 -15   4   1      156.27      149.07      6.17 o 
 -14   4   1      168.44      161.52      9.80 o 
 -13   4   1      146.79      133.81      5.21 o 
 -12   4   1       17.75       29.61      2.88 o 
 -11   4   1       76.41       80.07      4.71 o 
 -10   4   1      147.07      133.51      6.90 o 
  -9   4   1     1655.56     1676.28    103.55 o 
  -8   4   1      821.08      835.39     54.55 o 
  -7   4   1      721.96      723.61     39.55 o 
  -6   4   1     1240.36     1165.57     68.83 o 
  -5   4   1      394.41      377.61     27.20 o 
  -4   4   1     1045.92      946.61     67.65 o 
  -3   4   1       69.96       69.41      7.70 o 
  -2   4   1      531.50      543.41     38.59 o 
   0   4   1      340.63      371.18     27.33 o 
   1   4   1     1907.46     1733.60    121.21 o 
   2   4   1      104.08      104.62      8.42 o 
   3   4   1      925.30      892.20     52.78 o 
   4   4   1      181.55      189.35     26.06 o 
   5   4   1     1205.49     1270.64     73.48 o 
   6   4   1      704.87      628.80     37.63 o 
   7   4   1        3.53        4.15      3.42 o 
   8   4   1      144.89      151.14      9.29 o 
   9   4   1       67.57       67.66      6.51 o 
  10   4   1      101.71       99.70     18.98 o 
  11   4   1        1.58        7.37      6.10 o 
  12   4   1      275.74      278.86     11.91 o 
  13   4   1       39.32       31.92      3.04 o 
  14   4   1       26.50       26.67      2.88 o 
  15   4   1       38.57       32.69      2.58 o 
  16   4   1        9.67       12.38      2.19 o 
  17   4   1       24.17       24.82      2.80 o 
  18   4   1        1.81       -0.63      4.63 o 
 -16   5   1        2.71        5.39      1.74 o 
 -15   5   1       19.89       18.92      1.90 o 
 -14   5   1        5.36        9.73      1.48 o 
 -13   5   1       49.72       47.26      2.81 o 
 -12   5   1       87.37       89.15      4.27 o 
 -11   5   1       28.40       27.51      2.59 o 
 -10   5   1      102.35      100.59      4.68 o 
  -9   5   1       54.84       62.38      4.55 o 
  -8   5   1        2.06        3.75      3.20 o 
  -7   5   1       11.10       11.92      5.88 o 
  -6   5   1       44.96       39.31      6.94 o 
  -5   5   1        0.25        3.71      6.01 o 
  -4   5   1       38.35       39.70      7.29 o 
  -3   5   1       62.52       71.81      8.11 o 
   1   5   1      328.79      306.58     34.97 o 
   2   5   1        1.65       -0.10      7.65 o 
   3   5   1        0.88       -4.19      6.36 o 
   4   5   1      429.16      455.28     30.40 o 
   5   5   1      197.57      212.72     15.89 o 
   6   5   1      256.48      259.11     13.65 o 
   7   5   1        9.69        7.67      4.73 o 
   8   5   1       43.87       40.48      5.50 o 
   9   5   1       45.62       42.98      5.66 o 
  10   5   1       25.77       26.21      6.59 o 
  11   5   1        4.73        7.68      3.24 o 
  12   5   1       47.50       47.75      3.21 o 
  13   5   1       25.80       28.05      2.54 o 
  14   5   1       38.91       27.92      2.08 o 
  15   5   1        5.21        6.47      1.46 o 
  16   5   1        1.37        3.00      1.73 o 
 -13   6   1      109.17      100.28      6.36 o 
 -12   6   1       48.27       41.96      4.50 o 
 -11   6   1      179.86      206.59     10.24 o 
 -10   6   1        9.07        1.91      1.70 o 
  -9   6   1      156.69      189.19     11.85 o 
  -8   6   1       74.61       71.18      4.89 o 
  -7   6   1      110.19      111.79      4.81 o 
  -6   6   1       62.24       62.78      4.39 o 
  -5   6   1       28.77       35.38      3.57 o 
  -4   6   1      422.42      458.93     36.41 o 
   4   6   1        3.28        6.10     20.42 o 
   5   6   1      199.42      210.19     19.71 o 
   6   6   1      179.74      179.54     21.66 o 
   7   6   1        2.16        4.73      8.13 o 
   8   6   1       30.72       39.76      3.72 o 
   9   6   1        5.05       10.33      4.65 o 
  10   6   1      161.89      154.88     11.11 o 
  11   6   1       16.78       22.50      2.12 o 
  12   6   1       25.07       29.68      2.58 o 
 -22   0   2      274.08      296.84     22.78 o 
 -21   0   2        3.47        2.71      2.82 o 
 -20   0   2      203.72      228.00     20.74 o 
 -19   0   2        0.41        1.01      1.71 o 
 -18   0   2       55.47       42.10      7.60 o 
 -17   0   2      197.65      238.48     21.83 o 
 -16   0   2      137.25      158.02     31.24 o 
 -15   0   2      656.50      828.33    225.13 o 
 -14   0   2       13.14       15.42      2.59 o 
 -13   0   2      851.15      823.48     48.81 o 
 -12   0   2      106.50      128.84      7.90 o 
 -11   0   2      507.90      567.13     22.32 o 
 -10   0   2     1274.78     1280.71     49.32 o 
  -9   0   2      304.80      276.08     10.91 o 
  -8   0   2     3770.74     3810.12    128.04 o 
  -7   0   2     1405.01     1465.48     49.04 o 
  -6   0   2     6210.36     6008.53    229.79 o 
  -5   0   2     9522.98     9456.53    455.19 o 
  -4   0   2     1191.23      986.95     32.67 o 
  -3   0   2    53743.99    44545.67   1472.12 o 
  -2   0   2      239.95      295.29      9.14 o 
  -1   0   2     3809.50     3962.31    115.90 o 
   0   0   2     1489.27     1469.87     41.91 o 
   1   0   2     8093.98     7819.08    207.05 o 
   2   0   2     9485.81     9606.39    298.24 o 
   3   0   2     2926.40     3155.77     98.30 o 
   4   0   2        3.33        3.52      0.45 o 
   5   0   2      638.84      615.24     20.59 o 
   6   0   2     1578.61     1668.19     64.02 o 
   7   0   2        1.76       -0.99      0.76 o 
   8   0   2      603.32      630.08     24.45 o 
   9   0   2      790.71      745.19     35.01 o 
  10   0   2       25.74       27.88      2.19 o 
  11   0   2      293.39      311.12     15.00 o 
  12   0   2        4.11        3.25      2.08 o 
  13   0   2       26.80       23.36      3.36 o 
  14   0   2      539.85      553.13     37.58 o 
  15   0   2      440.37      445.64     29.61 o 
  16   0   2       18.07       16.28      2.56 o 
  17   0   2      573.86      595.25     37.94 o 
  18   0   2      145.09      146.84     10.35 o 
  19   0   2      662.74      637.30     70.11 o 
  20   0   2       34.42       31.01     17.60 o 
  21   0   2        0.39        0.04     13.85 o 
 -22   1   2      102.32       95.68     23.00 o 
 -21   1   2        0.53       -1.76      2.78 o 
 -20   1   2        0.33        0.80      2.23 o 
 -19   1   2       12.81       11.93      1.69 o 
 -18   1   2       59.61       60.53      7.35 o 
 -17   1   2       32.21       21.54      7.17 o 
 -16   1   2       24.69       41.69      7.05 o 
 -15   1   2        7.33        3.86      1.84 o 
 -14   1   2      204.26      230.12     17.64 o 
 -13   1   2       60.22       73.29     11.48 o 
 -12   1   2       30.86       29.67      1.48 o 
 -11   1   2       56.20       52.43      2.31 o 
 -10   1   2        5.24        5.66      0.77 o 
  -9   1   2       53.35       58.84      2.83 o 
  -8   1   2       76.78       83.93      2.44 o 
  -7   1   2      127.27      135.16      3.90 o 
  -6   1   2       57.99       53.12      2.67 o 
  -5   1   2     1345.69     1333.08     40.10 o 
  -4   1   2     2430.74     2373.71     92.38 o 
  -3   1   2      360.23      361.47     11.01 o 
  -2   1   2     8533.31     8100.42    218.73 o 
  -1   1   2      543.57      571.72     13.43 o 
   0   1   2        1.70        3.79      0.66 o 
   1   1   2      389.07      405.42     11.02 o 
   2   1   2      274.15      286.89      8.15 o 
   3   1   2       63.00       61.57      2.67 o 
   4   1   2        0.74        0.07      0.35 o 
   5   1   2       66.68       68.00      1.98 o 
   6   1   2       23.70       22.46      0.96 o 
   7   1   2      119.68      103.81      3.16 o 
   8   1   2        4.99        5.34      0.94 o 
   9   1   2       39.64       38.60      1.78 o 
  10   1   2      149.89      166.12      5.78 o 
  11   1   2       30.03       32.20      2.98 o 
  12   1   2       14.58       18.84      3.19 o 
  13   1   2       35.24       28.46      3.74 o 
  14   1   2        8.71       12.78      2.14 o 
  15   1   2        3.22        5.92      1.62 o 
  16   1   2      256.98      271.23     15.79 o 
  17   1   2       46.93       38.69      4.14 o 
  18   1   2      118.33      110.77     10.28 o 
  19   1   2        6.42        5.36      2.89 o 
  20   1   2        0.32        3.80      1.79 o 
 -21   2   2        6.91        8.81      2.74 o 
 -20   2   2      147.31      149.47     13.81 o 
 -19   2   2       58.58       66.94      4.39 o 
 -18   2   2      280.26      306.53     16.09 o 
 -17   2   2       90.52       87.15      7.32 o 
 -16   2   2        0.37       -0.39      1.75 o 
 -15   2   2       19.79       20.12      2.19 o 
 -14   2   2        9.84       10.51      2.95 o 
 -13   2   2      698.36      718.18     34.64 o 
 -12   2   2        6.10        6.56      0.85 o 
 -11   2   2      241.68      221.74     11.93 o 
 -10   2   2      367.86      352.31     14.04 o 
  -9   2   2      215.00      214.43      9.22 o 
  -8   2   2       10.08        2.47      1.30 o 
  -7   2   2     1067.68     1058.11     41.99 o 
  -6   2   2      698.08      675.09     26.76 o 
  -5   2   2      815.03      845.95     40.23 o 
  -4   2   2     1246.69     1323.66     45.23 o 
  -3   2   2      136.88      138.57      4.41 o 
  -2   2   2        4.86        6.68      1.05 o 
  -1   2   2      434.64      435.37     12.09 o 
   0   2   2      392.66      421.73     11.74 o 
   1   2   2     3286.97     3396.36     84.97 o 
   2   2   2      162.07      190.84      4.91 o 
   3   2   2       71.68       65.20      1.99 o 
   4   2   2      220.22      223.41      7.05 o 
   5   2   2      123.00      130.03      4.47 o 
   6   2   2     1096.08     1067.88     31.89 o 
   7   2   2      584.17      622.19     17.21 o 
   8   2   2        6.52        4.24      1.06 o 
   9   2   2      178.33      147.06      9.91 o 
  10   2   2      103.34       94.99     10.51 o 
  11   2   2       29.98       21.68      3.62 o 
  12   2   2        1.27        0.72      4.49 o 
  13   2   2      257.67      222.37     46.78 o 
  14   2   2       65.29       68.06     10.17 o 
  15   2   2      207.13      216.48     15.48 o 
  16   2   2        6.10        5.22      1.75 o 
  17   2   2        0.33       -2.37      1.66 o 
  18   2   2       24.06       25.93      3.52 o 
  19   2   2       11.89       18.94      4.72 o 
  20   2   2        8.49        7.21      5.51 o 
 -20   3   2        0.64        0.49      1.51 o 
 -19   3   2      128.37      131.55     20.90 o 
 -18   3   2       13.52       28.04      5.37 o 
 -17   3   2      133.53      154.93      9.59 o 
 -16   3   2       82.38       70.01      6.28 o 
 -15   3   2       35.24       32.94      2.55 o 
 -14   3   2       80.38       80.72      3.25 o 
 -13   3   2       11.32       12.22      1.10 o 
 -12   3   2      187.73      197.25      6.96 o 
 -11   3   2       32.71       35.85      2.80 o 
 -10   3   2      347.42      352.60     23.12 o 
  -9   3   2       19.36       33.71      4.92 o 
  -8   3   2       34.28       28.94      3.56 o 
  -7   3   2      554.45      576.49     40.65 o 
  -6   3   2      497.49      530.13     21.06 o 
  -5   3   2     1285.96     1321.56     51.46 o 
  -4   3   2      134.94      122.92      6.51 o 
  -3   3   2      905.89      903.96     35.58 o 
  -2   3   2        2.37        1.11      1.26 o 
  -1   3   2     1122.48     1268.04     49.77 o 
   0   3   2     3233.45     3454.44    136.97 o 
   1   3   2       37.07       27.90      1.69 o 
   2   3   2      873.22      867.56     26.15 o 
   3   3   2      159.65      225.49      7.06 o 
   4   3   2       25.91       35.59      1.76 o 
   5   3   2      303.53      267.99     11.10 o 
   6   3   2        4.09        6.40      1.74 o 
   7   3   2       12.72       12.40      2.36 o 
   8   3   2       41.31       58.74      4.32 o 
   9   3   2      148.24      125.09     23.96 o 
  10   3   2       43.97       35.86      6.50 o 
  11   3   2      164.75      159.59     11.35 o 
  12   3   2        2.90        1.87      6.28 o 
  13   3   2       83.94       77.50      4.92 o 
  14   3   2      529.51      551.55     24.55 o 
  15   3   2      179.16      162.34     10.32 o 
  16   3   2        9.24        9.69      1.84 o 
  17   3   2        0.12        0.41      2.32 o 
  18   3   2        0.09        5.76      1.57 o 
  19   3   2       19.90       28.07      8.09 o 
 -19   4   2        7.41       10.27      4.27 o 
 -18   4   2        5.01       12.66      5.67 o 
 -17   4   2       32.77       42.55      3.08 o 
 -16   4   2        4.40        7.93      1.59 o 
 -15   4   2      245.89      221.88      8.15 o 
 -14   4   2      169.51      161.96      5.60 o 
 -13   4   2       22.42       21.24      1.40 o 
 -12   4   2       14.28       14.17      2.51 o 
 -11   4   2       12.25       13.46      2.09 o 
 -10   4   2      539.38      547.38     17.56 o 
  -9   4   2      189.33      212.81      9.02 o 
  -8   4   2       25.85       27.44      5.16 o 
  -7   4   2       10.42        9.80      3.64 o 
  -6   4   2      433.58      432.92     25.07 o 
  -5   4   2        0.68        2.08      1.97 o 
  -4   4   2      377.17      353.99     21.30 o 
  -3   4   2      192.43      171.83     14.16 o 
  -1   4   2      122.98       87.20      7.13 o 
   0   4   2       66.57       69.25      7.14 o 
   1   4   2       31.39       25.00      2.81 o 
   2   4   2      158.39      133.91      9.10 o 
   3   4   2     1009.32      921.45     54.40 o 
   4   4   2      540.12      494.78     55.85 o 
   5   4   2        0.13        1.12      5.97 o 
   6   4   2      392.47      466.23     45.09 o 
   7   4   2       16.75       10.13      4.48 o 
   8   4   2      239.14      245.96     18.52 o 
   9   4   2       58.64       48.78      6.47 o 
  10   4   2      231.01      258.33     13.89 o 
  11   4   2      321.88      323.94     19.46 o 
  12   4   2       12.34       13.24      6.28 o 
  13   4   2       50.40       63.68      3.82 o 
  14   4   2        1.74        1.43      2.44 o 
  15   4   2      102.04      108.52      5.56 o 
  16   4   2        4.59        9.16      1.95 o 
  17   4   2       48.36       66.17      6.01 o 
 -16   5   2       25.72       28.27      2.26 o 
 -15   5   2        0.08        0.35      1.74 o 
 -14   5   2       69.85       77.17      4.70 o 
 -13   5   2       30.95       32.64      2.97 o 
 -12   5   2       57.04       60.01      3.43 o 
 -11   5   2      116.21       87.37      4.28 o 
 -10   5   2       85.31      100.64      4.69 o 
  -9   5   2        3.48       -0.81      2.12 o 
  -8   5   2       92.30       94.13      5.38 o 
  -7   5   2      638.61      677.31     26.93 o 
  -6   5   2        5.79        7.09      3.28 o 
  -5   5   2       17.42       15.23      3.50 o 
  -4   5   2       72.55      100.68      6.98 o 
  -3   5   2      273.37      298.29     20.08 o 
  -2   5   2     1485.05     1450.47     88.99 o 
  -1   5   2     1396.52     1361.00     84.69 o 
   0   5   2      253.94      231.63     20.55 o 
   1   5   2       43.23       45.60      5.49 o 
   2   5   2      568.69      466.95     50.79 o 
   3   5   2      634.64      656.74     94.69 o 
   4   5   2      448.94      468.00     29.43 o 
   5   5   2       76.08       78.53      5.79 o 
   6   5   2      207.32      207.23     15.94 o 
   7   5   2     1560.15     1550.42     70.65 o 
   8   5   2      366.59      417.59     30.29 o 
   9   5   2      111.53      116.95      8.42 o 
  10   5   2       55.05       45.40      7.02 o 
  11   5   2      148.84      150.41      7.73 o 
  12   5   2      540.98      586.44     20.07 o 
  13   5   2        0.47        3.38      1.93 o 
  14   5   2      228.74      269.86     14.13 o 
  15   5   2       32.53       34.81      2.22 o 
 -13   6   2        0.84        0.05      1.42 o 
 -12   6   2        1.26        2.47      1.54 o 
 -11   6   2       14.82       11.10      1.76 o 
 -10   6   2       36.43       48.06      4.69 o 
  -9   6   2       25.34       31.32      2.38 o 
  -8   6   2       62.35       67.66      3.41 o 
  -7   6   2       55.29       50.18      2.98 o 
  -6   6   2        4.03        3.23      2.81 o 
  -5   6   2      102.78      114.29      7.64 o 
  -4   6   2      374.82      384.32     23.15 o 
  -3   6   2        2.25        3.95      6.27 o 
   2   6   2       70.97       83.93     12.43 o 
   3   6   2       19.57       22.22      7.69 o 
   4   6   2       46.42       59.00     10.75 o 
   5   6   2       37.61       36.96      6.63 o 
   6   6   2       92.80       76.11      8.20 o 
   7   6   2        0.05       -1.94      5.37 o 
   8   6   2       26.36       23.76      8.58 o 
   9   6   2       33.15       42.85      4.92 o 
  10   6   2       88.68       79.65      9.08 o 
  11   6   2        0.16        0.76      1.60 o 
  12   6   2        5.60        7.83      1.59 o 
  -8   7   2       16.83       12.39      5.86 o 
   7   7   2       92.32       63.73     19.73 o 
 -22   1   3       11.80       13.41      2.25 o 
 -21   1   3        0.74        1.62      2.07 o 
 -20   1   3       57.84       57.40      4.58 o 
 -19   1   3       13.17       15.03      3.53 o 
 -18   1   3       23.96       30.66      2.86 o 
 -17   1   3        0.99        3.05      1.41 o 
 -16   1   3      547.37      601.95     33.27 o 
 -15   1   3      157.38      178.33     17.49 o 
 -14   1   3       17.61       18.21      1.88 o 
 -13   1   3       19.65       15.38      1.09 o 
 -12   1   3       47.76       42.38      1.95 o 
 -11   1   3       69.71       49.87      2.42 o 
 -10   1   3      210.40      217.92      6.88 o 
  -9   1   3     2497.60     2454.00     84.14 o 
  -8   1   3      165.64      152.57      5.27 o 
  -7   1   3      938.92      778.82     22.34 o 
  -6   1   3     1150.91     1134.31     38.52 o 
  -5   1   3     1477.40     1352.56     53.00 o 
  -4   1   3     6619.58     6738.58    262.86 o 
  -3   1   3     1225.09     1314.84     39.11 o 
  -2   1   3     8548.11     8798.34    234.83 o 
  -1   1   3    11991.92    12025.83    300.20 o 
   0   1   3       24.87       19.43      0.79 o 
   1   1   3      506.56      495.56     14.81 o 
   2   1   3      529.13      553.12     15.72 o 
   3   1   3     7628.02     7877.30    220.77 o 
   4   1   3        0.83        1.17      0.51 o 
   5   1   3     4170.78     4447.86    125.01 o 
   6   1   3     2637.05     2966.17     83.42 o 
   7   1   3        9.65        3.01      0.87 o 
   8   1   3      808.82      836.87     23.99 o 
   9   1   3       90.09       79.08      3.16 o 
  10   1   3     1557.91     1565.26     61.67 o 
  11   1   3      171.26      182.75     13.36 o 
  12   1   3      530.65      512.93     37.69 o 
  13   1   3      568.48      506.38     23.27 o 
  14   1   3       94.96       89.38      7.61 o 
  15   1   3        3.18        5.01      2.32 o 
  16   1   3      242.43      240.90     11.64 o 
  17   1   3       30.08       26.69      2.92 o 
  18   1   3       88.43       89.18      9.96 o 
  19   1   3        3.50        3.84      3.77 o 
  20   1   3       13.93       13.86      5.68 o 
 -21   2   3       20.44       24.55      8.26 o 
 -20   2   3        4.97        6.33      1.46 o 
 -19   2   3       58.85       63.05      4.83 o 
 -18   2   3      124.20      122.59      8.45 o 
 -17   2   3        0.23        2.57      1.46 o 
 -16   2   3       66.22       70.20      5.02 o 
 -15   2   3      136.37      134.87      7.68 o 
 -14   2   3       82.83       90.89      4.41 o 
 -13   2   3        8.05        8.83      1.12 o 
 -12   2   3        2.11        1.57      0.52 o 
 -11   2   3        0.67       -0.74      0.95 o 
 -10   2   3        1.12        1.31      4.83 o 
  -9   2   3       59.80       49.18      2.77 o 
  -8   2   3     1190.12     1162.65     39.66 o 
  -7   2   3       69.14       55.62      2.79 o 
  -6   2   3        0.71        0.59      1.04 o 
  -5   2   3       87.90       85.52      4.33 o 
  -4   2   3       21.17       22.49      1.67 o 
  -3   2   3        2.66        3.05      0.92 o 
  -2   2   3     1428.21     1560.26     46.06 o 
  -1   2   3     1518.15     1616.83     40.53 o 
   0   2   3        0.97        2.39      0.74 o 
   1   2   3       32.36       31.20      1.11 o 
   2   2   3      201.45      211.79      7.34 o 
   3   2   3      209.29      231.56      7.34 o 
   4   2   3     1392.61     1508.22     44.93 o 
   5   2   3      224.47      254.05      7.95 o 
   6   2   3      204.58      220.34      7.08 o 
   7   2   3      741.83      817.50     24.56 o 
   8   2   3      100.37      107.60      4.61 o 
   9   2   3       71.72       61.86      3.40 o 
  10   2   3      105.97      102.05      6.31 o 
  11   2   3      218.80      212.96     13.69 o 
  12   2   3        4.98        5.95      4.66 o 
  13   2   3      201.98      218.90     26.90 o 
  14   2   3       41.55       35.87      3.65 o 
  15   2   3       22.67       27.32      3.27 o 
  16   2   3       16.39       14.55      2.20 o 
  17   2   3       17.58       18.99      2.55 o 
  18   2   3        5.15        6.87      3.44 o 
  19   2   3        8.24        7.53      2.58 o 
 -20   3   3        1.04        2.00      3.40 o 
 -19   3   3        2.32        6.05      2.85 o 
 -18   3   3       76.14       76.18      8.66 o 
 -17   3   3       12.69       22.82      6.36 o 
 -16   3   3      134.72      129.42      7.73 o 
 -15   3   3        7.11        6.61      1.79 o 
 -14   3   3        9.89       11.50      0.99 o 
 -13   3   3      637.46      605.09     17.18 o 
 -12   3   3      245.55      246.17      7.37 o 
 -11   3   3      548.09      525.07     25.34 o 
 -10   3   3       39.43       31.06      3.43 o 
  -9   3   3      614.53      610.45     37.55 o 
  -8   3   3     1047.57     1038.63     61.61 o 
  -7   3   3       21.99       34.66      6.18 o 
  -6   3   3      195.45      172.58      7.19 o 
  -5   3   3       12.27       17.60      1.95 o 
  -4   3   3     2400.39     2424.46     95.09 o 
  -3   3   3      335.53      388.54     15.72 o 
  -2   3   3       91.40       78.41      4.52 o 
  -1   3   3      447.32      457.94     22.33 o 
   0   3   3      423.43      384.59     15.14 o 
   1   3   3     1632.89     1603.51     60.33 o 
   2   3   3      238.98      260.76      8.10 o 
   3   3   3      133.36      109.68      3.85 o 
   4   3   3       21.78       20.94      1.74 o 
   5   3   3        3.63        0.51      1.49 o 
   6   3   3      730.42      699.01     22.39 o 
   7   3   3      542.11      500.90     23.26 o 
   8   3   3       32.43       24.93      3.23 o 
   9   3   3      562.98      550.71     22.32 o 
  10   3   3      170.51      179.88      9.58 o 
  11   3   3      191.07      180.01     12.54 o 
  12   3   3      251.73      280.50     22.58 o 
  13   3   3       13.24       13.27      4.40 o 
  14   3   3      132.71      131.66      7.49 o 
  15   3   3      240.75      230.74     12.96 o 
  16   3   3        2.03        0.30      1.95 o 
  17   3   3       24.71       27.50      3.57 o 
  18   3   3        9.64        7.52      1.72 o 
 -19   4   3        9.63       11.00      4.66 o 
 -18   4   3        3.99        7.26      2.51 o 
 -17   4   3      134.75      115.62      5.93 o 
 -16   4   3       25.38       28.27      2.22 o 
 -15   4   3       48.31       46.54      2.18 o 
 -14   4   3       32.17       38.62      2.29 o 
 -13   4   3       89.60       82.39      3.08 o 
 -12   4   3      710.22      702.69     20.37 o 
 -11   4   3       73.66       57.11      3.25 o 
 -10   4   3      202.42      186.42      7.17 o 
  -9   4   3      655.74      615.27     19.98 o 
  -8   4   3       54.02       58.57      3.81 o 
  -7   4   3      373.89      364.56     16.94 o 
  -6   4   3        4.03        7.16      1.19 o 
  -5   4   3      182.00      157.44     10.01 o 
  -4   4   3        8.38        3.90      2.93 o 
  -3   4   3       14.00       13.25      2.55 o 
  -2   4   3      212.85      226.29     13.62 o 
  -1   4   3       26.59       14.50      2.26 o 
   0   4   3       59.82       48.53      4.50 o 
   1   4   3      189.38      175.91     14.27 o 
   2   4   3      509.80      530.23     30.34 o 
   3   4   3      300.46      297.69     19.08 o 
   4   4   3       44.79       38.72      4.79 o 
   5   4   3        0.29        0.44      3.68 o 
   6   4   3       93.34      118.49     11.03 o 
   7   4   3        2.47       -2.10      4.62 o 
   8   4   3      296.92      325.80     21.30 o 
   9   4   3      187.41      193.24     11.81 o 
  10   4   3       17.14       14.16      5.06 o 
  11   4   3      347.31      344.62     24.85 o 
  12   4   3       21.09       19.66      6.43 o 
  13   4   3      335.86      332.35     15.54 o 
  14   4   3       66.28       69.80      4.09 o 
  15   4   3      175.78      184.92      7.02 o 
  16   4   3       80.61       75.07      5.19 o 
  17   4   3        7.86        8.90      1.94 o 
 -16   5   3        2.86        6.21      1.77 o 
 -15   5   3        3.08        4.43      1.81 o 
 -14   5   3       96.94       92.31      6.24 o 
 -13   5   3       26.41       24.18      2.45 o 
 -12   5   3       12.32       13.44      2.22 o 
 -11   5   3        0.59        1.10      2.03 o 
 -10   5   3       12.50       10.66      2.19 o 
  -9   5   3      121.20      113.52      4.89 o 
  -8   5   3       15.80        8.78      2.15 o 
  -7   5   3      108.20      110.17      4.82 o 
  -6   5   3       26.85       30.52      2.90 o 
  -5   5   3      206.24      226.96      8.97 o 
  -4   5   3        0.33       -0.77      1.88 o 
  -3   5   3       28.25       24.49      3.27 o 
  -2   5   3      294.37      343.34     37.92 o 
  -1   5   3        3.41        5.44      2.14 o 
   0   5   3      464.00      462.95     26.38 o 
   1   5   3       43.60       42.81      7.21 o 
   2   5   3        0.02       -3.98      6.43 o 
   3   5   3      148.10      150.94      7.70 o 
   4   5   3       12.56        5.70      3.22 o 
   5   5   3      333.01      316.32     14.03 o 
   6   5   3       11.69        5.70      5.53 o 
   7   5   3       28.19       21.87      6.14 o 
   8   5   3       25.58       30.87      5.36 o 
   9   5   3      112.10      115.16      8.35 o 
  10   5   3       73.59       51.51      7.17 o 
  11   5   3       48.75       58.58      7.57 o 
  12   5   3       24.33       22.79      2.65 o 
  13   5   3        0.69        3.27      1.91 o 
  14   5   3       11.00       10.69      1.37 o 
  15   5   3       35.95       36.55      2.46 o 
 -13   6   3       26.72       21.25      1.87 o 
 -12   6   3       77.46       96.06      4.10 o 
 -11   6   3        0.00        0.31      1.59 o 
 -10   6   3      176.78      167.17      6.49 o 
  -9   6   3        2.12        0.46      1.67 o 
  -8   6   3       51.92       46.84      2.76 o 
  -7   6   3        0.97        1.03      1.76 o 
  -6   6   3       53.46       57.04      3.48 o 
  -5   6   3      615.38      599.51     23.69 o 
  -4   6   3       18.23       14.84      2.97 o 
  -3   6   3       11.38       13.12      3.02 o 
  -2   6   3       48.40       51.34      4.86 o 
  -1   6   3      101.83      112.71      8.90 o 
   0   6   3        3.25        6.49      7.78 o 
   1   6   3      114.95      132.05      7.19 o 
   2   6   3       53.40       59.31      4.43 o 
   3   6   3        0.44       -1.13      2.85 o 
   4   6   3      346.81      288.70     28.29 o 
   5   6   3       30.74       26.26      6.07 o 
   6   6   3       50.24       54.11      7.62 o 
   7   6   3       16.42       19.09      5.88 o 
   8   6   3       37.55       45.65     12.40 o 
   9   6   3      133.95      148.37     16.63 o 
  10   6   3        4.20        4.89      1.77 o 
  11   6   3        6.99       10.89      2.04 o 
  -8   7   3        1.30        2.45      4.95 o 
  -7   7   3       61.33       84.14      8.69 o 
  -6   7   3       15.95       23.05      5.82 o 
  -5   7   3       33.82       38.67      6.53 o 
   4   7   3       15.74       19.84     17.79 o 
   5   7   3        0.19        4.88     15.40 o 
   6   7   3       15.83       16.31     14.89 o 
 -22   0   4       40.94       42.14      4.96 o 
 -21   0   4       35.57       46.59      9.55 o 
 -20   0   4       43.16       53.60      7.54 o 
 -19   0   4      135.28      153.98     12.89 o 
 -18   0   4      131.14      138.87     13.94 o 
 -17   0   4      134.05      147.57     14.75 o 
 -16   0   4      247.79      245.04     22.89 o 
 -15   0   4       77.17       75.11      8.04 o 
 -14   0   4     1218.88     1191.41    127.58 o 
 -13   0   4      291.71      252.58     27.41 o 
 -12   0   4      352.62      333.87     36.05 o 
 -11   0   4     1075.92     1048.99     74.71 o 
 -10   0   4     1071.52     1169.63     47.07 o 
  -9   0   4       88.26       89.22      3.56 o 
  -8   0   4     1466.19     1561.62     52.63 o 
  -7   0   4      461.08      416.46     16.71 o 
  -6   0   4        4.23        5.47      0.56 o 
  -5   0   4     6934.09     6862.28    300.46 o 
  -4   0   4     9347.30     9616.13    367.54 o 
  -3   0   4     2070.52     2190.51     83.71 o 
  -2   0   4      975.37     1009.31     38.64 o 
  -1   0   4     7548.02     8238.54    256.17 o 
   0   0   4    24264.10    24461.65    760.07 o 
   1   0   4     1019.60     1101.50     34.35 o 
   2   0   4     1063.60     1270.66     39.65 o 
   3   0   4      515.01      518.63     14.82 o 
   4   0   4       35.90       56.37      2.13 o 
   5   0   4     5189.48     5743.47    219.61 o 
   6   0   4     5808.14     6507.10    303.96 o 
   7   0   4      807.58      780.33     37.00 o 
   8   0   4      145.86      180.35      7.37 o 
   9   0   4      406.74      372.50     14.65 o 
  10   0   4      201.90      180.72     13.85 o 
  12   0   4      161.00      163.08     16.22 o 
  13   0   4      667.16      640.24     49.77 o 
  14   0   4     1937.67     2045.36    151.68 o 
  15   0   4     3006.77     3217.08    237.59 o 
  16   0   4      114.21      118.83     11.97 o 
  17   0   4       74.06       64.81      7.84 o 
  18   0   4      311.47      305.78     51.97 o 
  19   0   4      157.12      138.15     15.49 o 
  20   0   4        0.02        2.38      5.46 o 
 -22   1   4        3.51        2.04      1.19 o 
 -21   1   4        3.71        1.16      1.18 o 
 -20   1   4        0.70        0.88      1.27 o 
 -19   1   4        8.64        4.27      1.42 o 
 -18   1   4       54.51       58.07      4.41 o 
 -17   1   4      390.12      405.95     20.96 o 
 -16   1   4      423.45      421.34     23.00 o 
 -15   1   4       71.64       70.39      5.55 o 
 -14   1   4       44.76       30.76      2.71 o 
 -13   1   4      243.39      239.17     10.23 o 
 -12   1   4      220.84      220.32      9.48 o 
 -11   1   4        0.44        1.84      1.56 o 
 -10   1   4        8.03        4.30      0.67 o 
  -9   1   4       33.63       50.74      3.86 o 
  -8   1   4      573.35      476.67     15.49 o 
  -7   1   4      951.18      874.71     27.99 o 
  -6   1   4      629.82      656.32     20.89 o 
  -5   1   4      957.06      975.52     38.17 o 
  -4   1   4      459.41      477.18     16.12 o 
  -3   1   4     2340.65     2503.48     73.21 o 
  -2   1   4     4103.05     4183.47     97.16 o 
  -1   1   4     3006.40     3130.12     77.98 o 
   0   1   4     2719.76     2979.81     74.64 o 
   1   1   4     2138.89     2257.71     54.40 o 
   2   1   4     1816.45     1840.88     51.36 o 
   3   1   4      179.21      190.97      6.30 o 
   4   1   4      592.69      645.53     18.41 o 
   5   1   4     1071.17     1248.71     35.33 o 
   6   1   4      289.10      324.88      9.40 o 
   7   1   4      156.74      164.93      5.07 o 
   8   1   4        4.07        5.23      1.30 o 
   9   1   4       25.71       21.03      3.90 o 
  10   1   4      261.74      269.12     14.36 o 
  11   1   4       28.30       27.06      3.29 o 
  12   1   4        6.63        7.60      4.47 o 
  13   1   4       52.88       45.31      3.80 o 
  14   1   4      160.55      154.69      8.98 o 
  15   1   4      320.17      294.13     14.44 o 
  16   1   4       73.88       76.83      5.17 o 
  17   1   4       50.09       41.76      5.12 o 
  18   1   4        5.16        4.27      4.29 o 
  19   1   4        0.11       -2.21      4.86 o 
 -21   2   4       30.22       31.91      2.89 o 
 -20   2   4       28.31       20.45      4.02 o 
 -19   2   4       35.92       53.33      4.23 o 
 -18   2   4       17.71       23.32      3.03 o 
 -17   2   4        2.29        3.28      2.30 o 
 -16   2   4       62.84       64.68      5.21 o 
 -15   2   4      277.73      318.44     23.25 o 
 -14   2   4      312.31      308.81     23.65 o 
 -13   2   4      363.59      373.33     26.16 o 
 -12   2   4      226.70      223.05      9.86 o 
 -11   2   4      203.97      190.58      8.37 o 
 -10   2   4      711.20      659.54     29.55 o 
  -9   2   4      312.14      305.58     15.76 o 
  -8   2   4      501.71      478.68     16.50 o 
  -7   2   4      705.02      727.07     29.15 o 
  -6   2   4       67.93       56.44      3.98 o 
  -5   2   4      324.66      309.74     12.45 o 
  -4   2   4        4.03        2.71      1.02 o 
  -3   2   4     2549.98     2631.16     87.57 o 
  -2   2   4     1532.60     1684.54     56.09 o 
  -1   2   4       43.27       39.87      1.86 o 
   0   2   4     1998.38     2187.25     65.06 o 
   1   2   4       56.21       56.71      3.71 o 
   2   2   4      917.80      941.03     27.99 o 
   3   2   4      110.15       97.57      3.22 o 
   4   2   4      501.08      525.02     15.93 o 
   5   2   4       86.41      110.71      4.32 o 
   6   2   4      546.54      610.70     18.49 o 
   7   2   4     2546.30     2619.90     87.30 o 
   8   2   4      215.26      228.57     11.48 o 
   9   2   4      473.43      417.95     19.53 o 
  10   2   4      380.52      411.25     18.72 o 
  11   2   4        0.89        6.29      4.59 o 
  12   2   4      421.47      435.80     26.63 o 
  13   2   4        5.69        1.59      4.37 o 
  14   2   4       38.87       38.33      3.68 o 
  15   2   4        1.33        0.02      1.40 o 
  16   2   4       51.15       54.58      4.11 o 
  17   2   4       84.17       91.41      7.22 o 
  18   2   4       23.82       21.99      2.88 o 
  19   2   4       13.02       16.68      5.37 o 
 -20   3   4       54.90       74.18     14.47 o 
 -19   3   4        1.24        0.26      1.26 o 
 -18   3   4       82.09       81.47      5.75 o 
 -17   3   4       72.94       74.00      8.20 o 
 -16   3   4       14.35        8.86      1.06 o 
 -15   3   4       68.86       66.29      3.24 o 
 -14   3   4        1.84        2.64      1.28 o 
 -13   3   4      192.35      190.91      6.04 o 
 -12   3   4       44.12       41.08      1.95 o 
 -11   3   4     2418.96     2396.00    112.95 o 
 -10   3   4       70.25       62.30      6.67 o 
  -9   3   4       12.63       11.35      2.15 o 
  -8   3   4      114.65      108.49      8.24 o 
  -7   3   4       37.50       34.18      5.96 o 
  -6   3   4     1018.87     1008.68     48.87 o 
  -5   3   4      355.04      285.77     17.50 o 
  -4   3   4      226.81      217.13     11.73 o 
  -3   3   4      857.41      897.44     43.48 o 
  -2   3   4       79.08       90.27      5.26 o 
  -1   3   4      259.30      243.96     13.60 o 
   0   3   4       59.38       46.69      3.54 o 
   1   3   4      507.21      454.58     21.85 o 
   2   3   4       72.07       77.16      4.34 o 
   3   3   4      683.92      608.75     23.63 o 
   4   3   4       90.14       91.43      4.18 o 
   5   3   4        2.36        5.29      1.68 o 
   6   3   4      158.21      171.74      8.92 o 
   7   3   4        0.79        1.62      2.49 o 
   8   3   4     1460.88     1337.90     52.85 o 
   9   3   4      273.86      294.08     15.91 o 
  10   3   4       95.27      101.13      7.21 o 
  11   3   4       46.23       53.33      5.89 o 
  12   3   4      582.65      566.20     31.68 o 
  13   3   4       42.44       48.38      7.28 o 
  14   3   4       12.34        9.41      5.93 o 
  15   3   4       21.23       22.93      3.73 o 
  16   3   4        0.49        2.51      1.65 o 
  17   3   4       45.26       48.56      4.44 o 
  18   3   4       13.27        5.91      4.65 o 
 -19   4   4        0.45       -1.98      4.56 o 
 -18   4   4        4.27        8.48      4.97 o 
 -17   4   4        0.90        3.13      1.80 o 
 -16   4   4        4.74        7.67      2.38 o 
 -15   4   4        7.40        6.55      1.21 o 
 -14   4   4       13.64        9.24      1.50 o 
 -13   4   4       42.23       39.31      2.57 o 
 -12   4   4       18.24       18.29      2.75 o 
 -11   4   4        2.55        0.27      1.73 o 
 -10   4   4      141.24      143.44      5.55 o 
  -9   4   4      341.06      337.29     11.25 o 
  -8   4   4        7.77        3.58      1.14 o 
  -7   4   4      524.05      527.20     29.13 o 
  -6   4   4       26.34       19.78      2.10 o 
  -5   4   4       84.79       70.78      4.94 o 
  -4   4   4       71.84       68.47      8.15 o 
  -3   4   4      174.83      143.90      9.23 o 
  -2   4   4      258.35      224.35     14.78 o 
  -1   4   4      104.29      104.15      8.69 o 
   0   4   4      293.38      287.23     18.71 o 
   1   4   4        6.45        0.56      1.50 o 
   2   4   4      208.91      211.59     16.26 o 
   3   4   4      128.43      129.65      9.63 o 
   4   4   4      192.86      190.50     10.82 o 
   5   4   4      761.03      792.11     58.67 o 
   6   4   4      244.13      237.31     11.01 o 
   7   4   4        7.12       13.08      4.37 o 
   8   4   4      336.51      320.20     17.95 o 
   9   4   4      467.46      432.08     22.17 o 
  10   4   4      140.40      150.39     12.21 o 
  11   4   4      120.50      123.87      9.94 o 
  12   4   4       33.46       40.43      6.83 o 
  13   4   4        3.01        3.93      2.55 o 
  14   4   4       24.78       31.83      3.07 o 
  15   4   4        0.18        2.10      1.70 o 
  16   4   4       69.48       78.46      5.49 o 
 -16   5   4        6.93       11.37      2.20 o 
 -15   5   4      119.53      129.81      6.51 o 
 -14   5   4        1.12        2.58      1.79 o 
 -13   5   4       66.78       69.16      5.27 o 
 -12   5   4       24.12       16.80      1.88 o 
 -11   5   4      144.32      132.43      5.22 o 
 -10   5   4      285.79      281.19      9.60 o 
  -9   5   4       76.71       84.45      3.91 o 
  -8   5   4      658.09      646.84     21.25 o 
  -7   5   4       20.60       12.84      1.87 o 
  -6   5   4       43.57       48.50      2.95 o 
  -5   5   4      325.55      353.37     24.67 o 
  -4   5   4      265.39      283.05     13.94 o 
  -3   5   4     1035.48      964.13     63.23 o 
  -2   5   4       23.65       22.85      2.53 o 
  -1   5   4      586.93      583.44     51.67 o 
   0   5   4      137.87      151.50     11.71 o 
   1   5   4      468.63      487.97     39.10 o 
   2   5   4       15.85       16.74      2.90 o 
   3   5   4       91.86      110.30      4.44 o 
   4   5   4     1856.05     1801.43     55.49 o 
   5   5   4       38.61       41.76      5.24 o 
   6   5   4      375.57      390.66     26.07 o 
   7   5   4        3.17        1.32      5.39 o 
   8   5   4       14.75       10.27      5.49 o 
   9   5   4      158.52      147.15     23.00 o 
  10   5   4       33.45       30.93      7.00 o 
  11   5   4      209.64      235.92     28.50 o 
  12   5   4        0.77        0.84      1.94 o 
  13   5   4       18.33       18.52      2.20 o 
  14   5   4       21.66       25.23      2.11 o 
 -13   6   4        0.02       -0.64      1.50 o 
 -12   6   4        3.25        4.86      2.64 o 
 -11   6   4       37.50       47.68      3.61 o 
 -10   6   4        1.18        0.23      1.60 o 
  -9   6   4       37.94       42.17      2.59 o 
  -8   6   4       15.48       14.53      1.87 o 
  -7   6   4      111.89      108.41      4.67 o 
  -6   6   4        3.18        5.96      2.53 o 
  -5   6   4       22.29       21.15      2.21 o 
  -4   6   4       16.29       17.46      2.60 o 
  -3   6   4       27.49       32.20      5.18 o 
  -2   6   4       85.25       78.43      5.34 o 
  -1   6   4       16.02       27.27      2.93 o 
   0   6   4        0.32       -0.94      2.46 o 
   1   6   4       14.28        8.12      2.65 o 
   2   6   4       11.50       12.90      2.36 o 
   3   6   4      171.15      158.44      8.66 o 
   4   6   4        1.96        3.41      6.05 o 
   5   6   4       12.08       14.52      5.72 o 
   6   6   4       14.50       10.47      5.38 o 
   7   6   4       64.08       53.54      6.99 o 
   8   6   4        0.33       -1.82      7.43 o 
   9   6   4        9.95        6.50      7.06 o 
  10   6   4        0.38       -0.48      2.69 o 
  -7   7   4        0.20       -1.68      4.25 o 
  -6   7   4      100.32      106.48      9.75 o 
  -5   7   4        3.95        4.68      4.57 o 
  -4   7   4       59.42       48.26      6.77 o 
   2   7   4       53.89       45.81     21.13 o 
   3   7   4       21.82       18.22     17.12 o 
   4   7   4       66.39       58.42     19.75 o 
 -22   1   5       24.84       27.41      3.92 o 
 -21   1   5       15.32       15.34      2.11 o 
 -20   1   5        5.95        7.08      1.57 o 
 -19   1   5      175.53      197.90     11.52 o 
 -18   1   5       60.58       82.19      6.36 o 
 -17   1   5      241.56      235.76     13.94 o 
 -16   1   5       34.33       29.87      3.00 o 
 -15   1   5       34.41       32.75      3.12 o 
 -14   1   5       51.96       51.31      3.51 o 
 -13   1   5       37.18       36.58      5.18 o 
 -12   1   5      480.55      450.64     19.06 o 
 -11   1   5       90.11       78.30      3.86 o 
 -10   1   5     2199.90     2086.40    104.24 o 
  -9   1   5     2766.52     2697.72     92.97 o 
  -8   1   5      258.95      237.01      7.79 o 
  -7   1   5     3264.76     2996.29     96.17 o 
  -6   1   5     3399.90     3405.56    122.84 o 
  -5   1   5      688.39      554.50     17.68 o 
  -4   1   5      356.02      299.20      8.68 o 
  -3   1   5      673.40      642.53     18.07 o 
  -2   1   5      487.00      572.01     15.62 o 
  -1   1   5       63.84       53.08      2.27 o 
   0   1   5      632.41      632.07     15.29 o 
   1   1   5      516.71      549.68     14.43 o 
   2   1   5     2211.23     2344.40     65.87 o 
   3   1   5       56.86       51.34      2.09 o 
   4   1   5      202.96      260.40      7.77 o 
   5   1   5     2522.79     2706.21     76.38 o 
   6   1   5      684.30      846.52     24.08 o 
   7   1   5      506.05      482.89     15.44 o 
   8   1   5       22.71       30.29      2.50 o 
   9   1   5      884.23      871.09     43.79 o 
  10   1   5       87.15       83.94      5.79 o 
  11   1   5      333.27      345.08     19.31 o 
  12   1   5        1.15        2.47      2.04 o 
  13   1   5      435.81      424.60     18.76 o 
  14   1   5       62.93       54.34      6.32 o 
  15   1   5      249.16      233.39     12.45 o 
  16   1   5        5.26        1.74      4.06 o 
  17   1   5       25.39       26.10      7.90 o 
  18   1   5       55.68       61.77      5.33 o 
  19   1   5        2.39        0.08      3.49 o 
 -21   2   5       21.03       25.64      3.73 o 
 -20   2   5       16.48       16.90      2.01 o 
 -19   2   5        1.14       -0.81      1.49 o 
 -18   2   5        3.78        3.13      2.28 o 
 -17   2   5       89.69       92.05      6.19 o 
 -16   2   5      132.00      133.84      8.72 o 
 -15   2   5        0.36        0.90      1.29 o 
 -14   2   5        0.83       -0.99      0.91 o 
 -13   2   5      330.12      327.22     14.59 o 
 -12   2   5      129.26      121.15      5.58 o 
 -11   2   5       93.03       92.49      4.31 o 
 -10   2   5       51.96       60.31      3.81 o 
  -9   2   5     1986.96     1875.06     94.30 o 
  -8   2   5       14.43       15.81      2.97 o 
  -7   2   5     1157.32     1213.17     41.85 o 
  -6   2   5      378.68      358.42     14.84 o 
  -5   2   5      314.61      344.68     13.94 o 
  -4   2   5      529.22      518.37     21.34 o 
  -3   2   5      338.44      406.79     14.02 o 
  -2   2   5     2295.33     2378.16     91.20 o 
  -1   2   5      393.33      385.76     15.22 o 
   0   2   5       75.53       91.60      3.39 o 
   1   2   5        0.72        1.05      1.00 o 
   2   2   5       13.77       16.52      1.12 o 
   3   2   5      119.09      117.24      4.16 o 
   4   2   5      278.79      316.79      9.97 o 
   5   2   5        0.39        2.55      1.94 o 
   6   2   5       27.28       31.32      2.25 o 
   7   2   5       27.98       33.23      2.92 o 
   8   2   5      466.64      452.91     21.35 o 
   9   2   5       93.49       96.63      5.38 o 
  10   2   5     1279.67     1345.42     52.00 o 
  11   2   5      182.82      177.89      9.52 o 
  12   2   5      147.93      151.90      9.07 o 
  13   2   5       53.77       56.58      5.43 o 
  14   2   5       33.11       35.69      2.73 o 
  15   2   5       13.05       10.49      3.02 o 
  16   2   5        0.47        1.47      4.08 o 
  17   2   5        0.41        2.46      4.40 o 
  18   2   5        4.00       -4.25      4.82 o 
 -20   3   5       13.97        9.72      2.19 o 
 -19   3   5      107.13      108.98      8.20 o 
 -18   3   5       11.20        6.11      3.64 o 
 -17   3   5       63.24       78.66      7.76 o 
 -16   3   5      229.76      227.65      9.00 o 
 -15   3   5       99.83      104.75      4.35 o 
 -14   3   5       71.13       68.88      2.81 o 
 -13   3   5       13.85       15.64      2.40 o 
 -12   3   5       91.19       87.47      3.53 o 
 -11   3   5     1391.93     1321.07     37.01 o 
 -10   3   5       26.35       27.90      3.66 o 
  -9   3   5        0.95        8.16      8.95 o 
  -8   3   5      157.02      128.82      9.07 o 
  -7   3   5      169.89      162.45     17.80 o 
  -6   3   5        0.42        2.41      1.92 o 
  -5   3   5      288.67      226.53     18.48 o 
  -4   3   5      382.35      372.42     26.75 o 
  -3   3   5       14.17        4.34      2.61 o 
  -2   3   5        0.48        1.43      1.89 o 
  -1   3   5      205.64      186.01      9.30 o 
   0   3   5      103.79       97.85      5.73 o 
   1   3   5       19.99       14.40      2.18 o 
   2   3   5      127.50       96.86      6.54 o 
   3   3   5        0.48        2.09      1.43 o 
   4   3   5      338.42      311.79     19.43 o 
   5   3   5       27.06       28.69      4.00 o 
   6   3   5     1228.87     1192.65     71.27 o 
   7   3   5       24.33       24.18      4.48 o 
   8   3   5      149.89      145.04      7.23 o 
   9   3   5      785.74      778.26     27.34 o 
  10   3   5       16.35       14.35      5.00 o 
  11   3   5      401.69      424.49     22.76 o 
  12   3   5       16.62       11.87      4.86 o 
  13   3   5      118.62      114.37      7.88 o 
  14   3   5      144.90      127.84      7.39 o 
  15   3   5        1.38        1.74      1.44 o 
  16   3   5       76.55       77.78      6.34 o 
  17   3   5        0.00       -5.04      4.73 o 
 -18   4   5       56.07       62.57      4.53 o 
 -17   4   5       13.91       12.79      2.65 o 
 -16   4   5       10.71       16.08      2.09 o 
 -15   4   5       21.97       19.96      2.89 o 
 -14   4   5        2.61        0.66      1.32 o 
 -13   4   5       43.22       35.09      1.89 o 
 -12   4   5      495.63      500.07     16.08 o 
 -11   4   5       67.71       67.63      3.53 o 
 -10   4   5        0.15       -0.27      1.64 o 
  -9   4   5      428.49      457.89     16.06 o 
  -8   4   5      210.34      213.74     16.16 o 
  -7   4   5      335.07      316.34     16.89 o 
  -6   4   5      167.17      153.53      8.06 o 
  -5   4   5      282.30      279.14     16.88 o 
  -4   4   5      109.79       81.66      5.76 o 
  -3   4   5        1.56        0.37      1.63 o 
  -2   4   5      306.31      293.04     19.77 o 
  -1   4   5       89.20       86.32      7.18 o 
   0   4   5       20.67       14.52      2.26 o 
   1   4   5      202.68      195.27     14.02 o 
   2   4   5       96.57       97.06      7.22 o 
   3   4   5       11.94        9.49      2.10 o 
   4   4   5      259.26      266.28      9.31 o 
   5   4   5      865.24      859.12     26.85 o 
   6   4   5      817.98      796.39     28.52 o 
   7   4   5        3.53       -1.87      3.73 o 
   8   4   5      957.35      911.38     39.45 o 
   9   4   5       13.95       18.64      3.88 o 
  10   4   5      955.41      948.32     43.72 o 
  11   4   5        0.23       -1.33      6.07 o 
  12   4   5      295.09      291.48     26.24 o 
  13   4   5      121.85      124.48      5.59 o 
  14   4   5       28.78       43.68      3.72 o 
  15   4   5        0.51        2.71      1.25 o 
 -16   5   5       18.93       19.58      2.27 o 
 -15   5   5       27.46       35.89      2.72 o 
 -14   5   5        5.91        8.94      1.65 o 
 -13   5   5       83.43       83.20      3.73 o 
 -12   5   5       81.12       66.92      3.20 o 
 -11   5   5       20.14       17.86      1.97 o 
 -10   5   5       38.47       34.11      2.43 o 
  -9   5   5       44.21       46.82      2.79 o 
  -8   5   5        0.08       -1.45      1.55 o 
  -7   5   5        0.81        2.76      1.57 o 
  -6   5   5        1.98        4.42      1.59 o 
  -5   5   5      177.36      198.89     12.01 o 
  -4   5   5       66.19       55.83      2.80 o 
  -3   5   5      166.47      186.33     11.86 o 
  -2   5   5        0.54       -1.39      1.73 o 
  -1   5   5       54.48       53.16      3.77 o 
   0   5   5       37.78       37.58      2.45 o 
   1   5   5        1.82        4.47      1.43 o 
   2   5   5      517.42      491.42     17.24 o 
   3   5   5       37.61       40.03      5.91 o 
   4   5   5        1.25        2.80      1.85 o 
   5   5   5      191.66      202.24     10.27 o 
   6   5   5      103.99       94.34      6.67 o 
   7   5   5       39.93       39.74      6.39 o 
   8   5   5       19.03       15.06      5.50 o 
   9   5   5        0.39        2.50      4.91 o 
  10   5   5        1.46        3.35      7.57 o 
  11   5   5        6.54        6.33      7.28 o 
  12   5   5        7.38        8.00      2.02 o 
  13   5   5        0.18        1.58      1.82 o 
 -13   6   5       35.08       33.71      2.31 o 
 -12   6   5       95.35      108.18      4.80 o 
 -11   6   5      163.19      178.76      7.28 o 
 -10   6   5        7.33        3.87      1.74 o 
  -9   6   5       61.78       75.81      3.43 o 
  -8   6   5      197.66      212.54      8.12 o 
  -7   6   5      108.10       97.48      7.24 o 
  -6   6   5       87.89      103.33      4.44 o 
  -5   6   5      142.30      149.13      5.83 o 
  -4   6   5       12.27       23.83      2.54 o 
  -3   6   5       14.88       12.27      1.52 o 
  -2   6   5      430.47      441.54     17.06 o 
  -1   6   5       39.30       31.73      2.50 o 
   0   6   5      132.05      135.13      5.49 o 
   1   6   5      364.82      341.40     13.68 o 
   2   6   5      222.04      223.25      8.22 o 
   3   6   5      187.45      196.53     10.91 o 
   4   6   5        8.44        2.76      5.89 o 
   5   6   5       65.89       71.44      8.13 o 
   6   6   5      213.20      189.54     16.90 o 
   7   6   5       83.50       81.84      8.14 o 
   8   6   5       29.80       35.18      8.36 o 
   9   6   5       94.87       96.06     20.96 o 
  10   6   5       87.71      101.28     11.37 o 
  -6   7   5       13.93       22.64      4.51 o 
  -5   7   5       46.59       44.77      5.63 o 
  -4   7   5       70.18       72.41      7.76 o 
  -3   7   5        0.16       -2.72      4.04 o 
  -2   7   5       70.22       79.26      7.86 o 
   0   7   5        8.60        2.78     18.39 o 
   1   7   5       23.00       22.84     17.98 o 
   2   7   5        0.29       -0.26     15.16 o 
   3   7   5        1.30       -2.47     13.64 o 
 -22   0   6       35.86       49.08      5.06 o 
 -21   0   6        0.39        1.52      1.90 o 
 -20   0   6       10.63       11.97      4.20 o 
 -19   0   6      108.48      104.51     13.71 o 
 -18   0   6      202.41      219.97     39.89 o 
 -17   0   6      537.58      457.97     73.39 o 
 -16   0   6       81.24       85.88      9.32 o 
 -15   0   6      100.30      108.86     10.82 o 
 -14   0   6      169.87      193.82     18.75 o 
 -13   0   6       65.64       55.53      6.80 o 
 -12   0   6        0.52        2.50      0.60 o 
 -11   0   6      642.03      659.03     38.78 o 
 -10   0   6        1.35        2.87      0.48 o 
  -9   0   6      341.99      305.43     21.82 o 
  -8   0   6     2396.69     2502.02    121.96 o 
  -7   0   6     3722.37     3717.60    181.93 o 
  -6   0   6      375.81      354.68     14.42 o 
  -5   0   6     3335.63     3356.25    112.93 o 
  -4   0   6     3323.72     3523.98    110.69 o 
  -3   0   6      247.89      224.10      7.20 o 
  -2   0   6       97.13       74.34      2.62 o 
  -1   0   6      869.35      923.55     29.10 o 
   0   0   6      111.11      115.26      3.88 o 
   1   0   6     2062.54     2090.23     65.86 o 
   2   0   6     9103.58     9773.08    307.34 o 
   3   0   6    10448.18    11395.86    406.51 o 
   4   0   6     1243.87     1311.68     47.60 o 
   5   0   6     2251.34     2486.05     89.09 o 
   6   0   6        2.36       10.16      1.30 o 
   7   0   6      386.54      432.23     22.54 o 
   8   0   6     1123.45     1088.26     77.74 o 
   9   0   6      971.56      925.66     65.61 o 
  10   0   6       29.89       20.65      6.17 o 
  11   0   6      493.53      516.25     39.32 o 
  12   0   6     1116.92     1019.18     76.46 o 
  13   0   6      247.75      209.04     19.69 o 
  14   0   6      225.87      225.49     20.90 o 
  15   0   6      728.46      737.26     43.71 o 
  16   0   6       16.88       16.86      5.85 o 
  17   0   6        0.45        5.79      5.03 o 
  18   0   6       47.01       62.52     10.34 o 
 -22   1   6       10.59        9.86      5.88 o 
 -21   1   6        2.31        1.87      1.82 o 
 -20   1   6        6.20        9.76      2.12 o 
 -19   1   6       40.31       40.75      3.43 o 
 -18   1   6        6.79        9.88      1.87 o 
 -17   1   6       13.53       15.28      2.01 o 
 -16   1   6       57.19       54.33      4.19 o 
 -15   1   6        8.51        8.37      2.34 o 
 -14   1   6       30.91       41.44      3.17 o 
 -13   1   6        2.83        1.29      0.83 o 
 -12   1   6       27.41       27.09      1.68 o 
 -11   1   6       14.36       15.85      1.39 o 
 -10   1   6      229.11      219.02     11.16 o 
  -9   1   6      336.45      350.89     17.66 o 
  -8   1   6      431.87      449.96     15.84 o 
  -7   1   6      784.61      762.10     26.52 o 
  -6   1   6        4.51        7.56      1.05 o 
  -5   1   6        2.60        2.26      0.81 o 
  -4   1   6      190.84      192.78      5.91 o 
  -3   1   6      401.20      426.78     12.23 o 
  -2   1   6      650.33      684.37     17.71 o 
  -1   1   6      546.83      521.63     13.19 o 
   0   1   6       27.42       28.09      1.65 o 
   1   1   6      439.33      463.41     12.35 o 
   2   1   6      902.46      961.30     29.87 o 
   3   1   6       48.59       67.84      4.14 o 
   4   1   6       60.09       87.79      7.49 o 
   5   1   6      181.36      194.25      6.50 o 
   6   1   6       62.42       77.29      4.65 o 
   7   1   6      245.40      238.79     26.41 o 
   8   1   6       73.48       60.31      4.52 o 
   9   1   6       84.63       97.61      8.18 o 
  10   1   6       21.60       22.35      2.08 o 
  11   1   6      170.42      148.17      9.36 o 
  12   1   6      644.67      680.30     32.01 o 
  13   1   6      269.72      245.52     13.93 o 
  14   1   6       46.59       38.88      4.84 o 
  15   1   6        2.82        2.58      3.86 o 
  16   1   6        0.47        1.42      3.81 o 
  17   1   6       32.10       29.96      4.16 o 
  18   1   6        2.02        2.16      3.41 o 
 -21   2   6        0.33        0.65      2.02 o 
 -20   2   6       48.89       44.05      5.82 o 
 -19   2   6        2.10        7.91      1.66 o 
 -18   2   6      179.92      190.46     12.14 o 
 -17   2   6      263.97      249.10     14.62 o 
 -16   2   6        3.54        0.49      1.96 o 
 -15   2   6      205.22      215.84     14.46 o 
 -14   2   6       20.87       17.28      3.79 o 
 -13   2   6     1766.83     1780.77     62.09 o 
 -12   2   6      496.95      493.13     22.09 o 
 -11   2   6      275.23      244.38     11.64 o 
 -10   2   6       75.02       74.81      4.40 o 
  -9   2   6        9.61        9.97      1.38 o 
  -8   2   6     1582.40     1534.27     76.72 o 
  -7   2   6       19.43       15.00      2.50 o 
  -6   2   6     1512.41     1517.85     61.12 o 
  -5   2   6      521.64      518.62     18.08 o 
  -4   2   6      371.18      379.02     12.86 o 
  -3   2   6     2045.52     2120.53     81.75 o 
  -2   2   6      154.50      137.43      6.12 o 
  -1   2   6      676.24      597.05     23.62 o 
   0   2   6      392.83      371.48     15.04 o 
   1   2   6     2309.23     2160.27     83.06 o 
   2   2   6      373.21      400.35     14.11 o 
   3   2   6      713.68      707.92     23.60 o 
   4   2   6     1132.85     1122.43     37.30 o 
   5   2   6      141.61      148.38      7.46 o 
   6   2   6      904.47      853.98     38.93 o 
   7   2   6      654.45      622.19     28.33 o 
   8   2   6       30.83       28.56      3.99 o 
   9   2   6      119.01      113.54      8.23 o 
  10   2   6      100.89       92.18      6.30 o 
  11   2   6      297.53      274.02     12.98 o 
  12   2   6      172.91      177.69      8.09 o 
  13   2   6        6.81        5.94      0.95 o 
  14   2   6        2.94        4.95      1.64 o 
  15   2   6      230.23      244.45     18.19 o 
  16   2   6       28.55       37.34      4.30 o 
  17   2   6       22.98       21.94      4.07 o 
 -20   3   6        1.92        0.05      7.81 o 
 -19   3   6       63.34       48.66      5.24 o 
 -18   3   6       85.86       87.95      9.35 o 
 -17   3   6       33.35       34.52      4.75 o 
 -16   3   6      355.72      386.48     20.99 o 
 -15   3   6      123.22      117.97      6.42 o 
 -14   3   6      856.98      874.14     30.84 o 
 -13   3   6       81.19       71.29      3.35 o 
 -12   3   6      531.03      533.47     15.47 o 
 -11   3   6      319.50      301.04      8.62 o 
 -10   3   6      173.67      193.49      9.83 o 
  -9   3   6       24.17       30.84      1.97 o 
  -8   3   6       40.27       38.68      4.71 o 
  -7   3   6      105.31      102.79      8.93 o 
  -6   3   6        1.66        2.89      1.22 o 
  -5   3   6      249.18      201.66     12.09 o 
  -4   3   6      185.34      178.60     10.73 o 
  -3   3   6        0.82        2.74      1.88 o 
  -2   3   6      289.48      255.83     14.67 o 
  -1   3   6       95.72      109.78      6.38 o 
   0   3   6      698.52      653.93     34.57 o 
   1   3   6       24.20       20.84      2.35 o 
   2   3   6      381.15      359.63     22.66 o 
   3   3   6       37.40       30.78      3.05 o 
   4   3   6      261.73      261.63     16.59 o 
   5   3   6      381.15      361.51     18.67 o 
   6   3   6      697.21      747.57     47.92 o 
   7   3   6       15.39       18.65      3.69 o 
   8   3   6      745.40      782.40     27.43 o 
   9   3   6      274.57      270.54     12.24 o 
  10   3   6      286.89      312.87     34.75 o 
  11   3   6       25.00       32.02      5.07 o 
  12   3   6      124.04      138.61     10.21 o 
  13   3   6       74.51       71.59      6.05 o 
  14   3   6      165.24      171.32      8.72 o 
  15   3   6       44.17       42.18      3.66 o 
  16   3   6       48.74       45.85      7.44 o 
 -18   4   6        2.51        6.01      1.96 o 
 -17   4   6        0.14        0.97      1.09 o 
 -16   4   6       26.63       32.54      2.49 o 
 -15   4   6       29.84       27.74      2.17 o 
 -14   4   6       16.96       14.22      1.13 o 
 -13   4   6        8.82       10.37      1.02 o 
 -12   4   6        5.37        2.12      1.30 o 
 -11   4   6       64.51       66.22      3.29 o 
 -10   4   6      726.81      739.37     22.72 o 
  -9   4   6      106.65      104.09      6.75 o 
  -8   4   6       13.53       10.75      1.34 o 
  -7   4   6        7.30       10.34      1.33 o 
  -6   4   6      241.12      253.75     14.82 o 
  -5   4   6       87.12       81.23      4.03 o 
  -4   4   6       90.21       99.90      4.28 o 
  -3   4   6      174.12      138.43     10.39 o 
  -2   4   6        0.73        2.56      3.25 o 
  -1   4   6      485.19      473.64     39.52 o 
   0   4   6      321.96      350.08     20.78 o 
   1   4   6        3.52        5.35      1.47 o 
   2   4   6      144.24      139.64      5.47 o 
   3   4   6       46.76       38.86      2.63 o 
   4   4   6      181.26      197.40      8.15 o 
   5   4   6      493.11      503.76     16.55 o 
   6   4   6       29.26       32.08      4.37 o 
   7   4   6        2.31        2.79      3.54 o 
   8   4   6      430.05      390.61     20.03 o 
   9   4   6        1.02        1.69      3.74 o 
  10   4   6        4.74        1.84      4.79 o 
  11   4   6       85.64       85.54      6.67 o 
  12   4   6        0.04        2.42      4.52 o 
  13   4   6      107.55      123.97     10.25 o 
  14   4   6        0.62       -0.87      2.02 o 
 -16   5   6      100.44      106.87      6.39 o 
 -15   5   6      122.11      142.61      5.79 o 
 -14   5   6       72.41       85.39      3.87 o 
 -13   5   6       32.49       33.65      3.14 o 
 -12   5   6       39.47       33.51      2.88 o 
 -11   5   6      234.45      210.78      7.58 o 
 -10   5   6       53.31       51.79      2.85 o 
  -9   5   6        1.46        3.72      2.18 o 
  -8   5   6       17.97       10.59      1.94 o 
  -7   5   6        7.20        5.01      1.89 o 
  -6   5   6      656.48      645.03     22.80 o 
  -5   5   6      296.95      303.51     10.68 o 
  -4   5   6      194.90      184.71      7.20 o 
  -3   5   6        7.79       15.37      2.20 o 
  -2   5   6       99.05      106.76      4.55 o 
  -1   5   6        0.36        0.81      1.42 o 
   0   5   6      123.76      122.31      4.94 o 
   1   5   6      500.39      482.07     16.62 o 
   2   5   6       40.82       38.85      2.48 o 
   3   5   6      301.94      281.00     13.23 o 
   4   5   6      204.79      182.07      8.20 o 
   5   5   6      137.05      127.86      8.59 o 
   6   5   6       43.06       49.02      4.93 o 
   7   5   6       87.85       95.12      9.65 o 
   8   5   6      102.56       99.77      6.77 o 
   9   5   6       64.44       60.65      8.61 o 
  10   5   6       10.08        8.36      7.29 o 
  11   5   6       27.63       25.02      7.73 o 
  12   5   6       46.31       42.68      4.11 o 
 -12   6   6       63.21       72.14      3.60 o 
 -11   6   6       25.14       27.98      2.40 o 
 -10   6   6        2.12        1.42      1.34 o 
  -9   6   6       16.59       11.79      2.20 o 
  -8   6   6       95.12       98.45      4.20 o 
  -7   6   6        0.03        0.22      1.31 o 
  -6   6   6       20.48       21.03      1.77 o 
  -5   6   6      323.30      277.25     10.07 o 
  -4   6   6      129.04      107.86      4.54 o 
  -3   6   6        8.91        6.93      1.33 o 
  -2   6   6        0.01        0.35      1.41 o 
  -1   6   6       17.33       15.44      1.76 o 
   0   6   6       45.01       44.19      2.55 o 
   1   6   6        2.41       -0.47      1.56 o 
   2   6   6       24.90       21.08      2.99 o 
   3   6   6       14.41       10.52      3.81 o 
   4   6   6       24.58       28.18      5.61 o 
   5   6   6        0.57        2.63      4.89 o 
   6   6   6       84.10       77.70      8.61 o 
   7   6   6       13.01        8.56      4.66 o 
   8   6   6        0.46        2.59      6.69 o 
  -4   7   6        0.31        2.51      3.60 o 
  -3   7   6       58.89       63.04      6.62 o 
  -2   7   6       55.72       68.46      7.05 o 
  -1   7   6       23.25       24.05      4.70 o 
   0   7   6      103.23       53.42     19.50 o 
 -21   1   7       21.24       25.07      2.38 o 
 -20   1   7       60.31       61.30      4.64 o 
 -19   1   7       91.29       98.56      6.62 o 
 -18   1   7        0.51        3.39      1.68 o 
 -17   1   7       14.50        5.40      2.30 o 
 -16   1   7       21.26       23.04      2.58 o 
 -15   1   7      379.07      381.84     21.78 o 
 -14   1   7       70.20       71.67      4.63 o 
 -13   1   7      472.29      484.58     22.44 o 
 -12   1   7       59.58       54.05      3.06 o 
 -11   1   7      361.48      344.51     20.44 o 
 -10   1   7        0.18        0.91      0.84 o 
  -9   1   7     1974.82     2182.25    155.36 o 
  -8   1   7      198.75      158.19      8.53 o 
  -7   1   7      221.17      215.18     11.05 o 
  -6   1   7       10.64        3.90      1.09 o 
  -5   1   7        5.35        7.40      0.63 o 
  -4   1   7      897.47      875.92     26.70 o 
  -3   1   7      230.27      229.81      7.30 o 
  -2   1   7     1054.39     1034.54     33.19 o 
  -1   1   7      896.36      954.27     31.12 o 
   0   1   7       54.27       65.29      2.36 o 
   1   1   7      621.11      709.15     20.48 o 
   2   1   7       61.09       48.82      1.87 o 
   3   1   7       10.25        3.51      0.70 o 
   4   1   7      101.14      121.44      4.09 o 
   5   1   7     2016.51     2061.45     66.08 o 
   6   1   7      723.11      725.52     30.15 o 
   7   1   7      387.79      355.58     14.53 o 
   8   1   7      327.10      334.17     15.47 o 
   9   1   7      519.25      512.70     19.24 o 
  10   1   7      559.49      554.29     20.61 o 
  11   1   7        3.19        4.66      4.04 o 
  12   1   7      647.51      685.59     35.10 o 
  13   1   7       67.17       63.73      5.89 o 
  14   1   7       45.32       30.38      4.65 o 
  15   1   7        6.61        9.36      3.96 o 
  16   1   7      114.97      128.38      7.86 o 
  17   1   7      184.86      185.53     14.67 o 
 -21   2   7        0.07        2.83      1.57 o 
 -20   2   7       50.78       43.40      5.16 o 
 -19   2   7       50.81       40.35      3.42 o 
 -18   2   7        0.14        2.37      1.58 o 
 -17   2   7       14.40       11.67      2.00 o 
 -16   2   7      304.78      332.06     15.64 o 
 -15   2   7       94.23      104.93      5.74 o 
 -14   2   7      354.42      339.41     16.32 o 
 -13   2   7       66.69       77.42      5.54 o 
 -12   2   7     1626.26     1585.18     56.60 o 
 -11   2   7        2.79        2.59      1.34 o 
 -10   2   7      346.72      337.00     15.80 o 
  -9   2   7        0.16        0.90      1.05 o 
  -8   2   7      148.41      165.65     12.08 o 
  -7   2   7      502.62      454.14     26.99 o 
  -6   2   7        0.07       -0.18      0.43 o 
  -5   2   7      326.29      307.03     16.52 o 
  -4   2   7       85.69       98.19      4.91 o 
  -3   2   7      202.93      228.42     10.97 o 
  -2   2   7      748.79      751.26     29.45 o 
  -1   2   7      719.53      703.23     28.04 o 
   0   2   7      896.05      965.13     38.10 o 
   1   2   7      721.24      687.72     37.98 o 
   2   2   7       19.01       20.16      4.51 o 
   3   2   7        4.46        1.27      3.38 o 
   4   2   7       17.76       11.98      4.02 o 
   5   2   7        3.24        2.44      3.79 o 
   6   2   7        0.71       -0.41      3.52 o 
   7   2   7      682.00      669.55     33.07 o 
   8   2   7       94.66      106.33      6.06 o 
   9   2   7       68.54       70.45      7.78 o 
  10   2   7      341.23      321.77     12.72 o 
  11   2   7       10.82        6.44      2.34 o 
  12   2   7       73.87       72.19      4.00 o 
  13   2   7       96.30       88.84      5.99 o 
  14   2   7       43.90       35.85      6.95 o 
  15   2   7        2.08        1.97      3.54 o 
  16   2   7        0.16       -3.34      4.39 o 
 -20   3   7       17.84       12.39      9.21 o 
 -19   3   7       19.03        8.11      5.77 o 
 -18   3   7        5.22        5.33      3.30 o 
 -17   3   7        0.47        0.33      2.44 o 
 -16   3   7       16.99       21.56      3.54 o 
 -15   3   7       32.80       39.25      2.37 o 
 -14   3   7      281.98      257.23     11.72 o 
 -13   3   7       16.87       13.81      2.48 o 
 -12   3   7      118.98      114.13      4.31 o 
 -11   3   7      124.32      126.62      4.33 o 
 -10   3   7      131.29      135.66      4.62 o 
  -9   3   7       12.95        9.05      1.49 o 
  -8   3   7      203.69      199.93      9.39 o 
  -7   3   7        4.10        5.53      4.19 o 
  -6   3   7        1.09        0.95      1.22 o 
  -5   3   7      220.06      206.31     12.90 o 
  -4   3   7      259.55      249.39     14.92 o 
  -3   3   7       18.08       14.62      2.03 o 
  -2   3   7      334.12      303.58     16.92 o 
  -1   3   7       40.41       50.16      4.01 o 
   0   3   7      380.07      349.71     19.65 o 
   1   3   7      210.78      192.67     15.10 o 
   2   3   7       41.27       46.02      4.23 o 
   3   3   7     1135.08     1110.13     51.87 o 
   4   3   7       95.23       90.63     10.32 o 
   5   3   7      184.41      188.23      6.60 o 
   6   3   7      521.11      547.17     22.10 o 
   7   3   7        0.90        0.31      3.38 o 
   8   3   7      290.21      304.37     13.60 o 
   9   3   7      243.59      270.70     15.32 o 
  10   3   7       93.13      109.72      8.98 o 
  11   3   7      196.23      178.74     10.52 o 
  12   3   7       20.55       32.83      4.94 o 
  13   3   7       46.46       42.00      3.74 o 
  14   3   7       37.35       40.57      3.33 o 
  15   3   7      119.94      127.68     17.18 o 
 -18   4   7       10.91       18.00     10.91 o 
 -17   4   7       17.44       19.63      2.05 o 
 -16   4   7        3.99        5.30      1.54 o 
 -15   4   7        0.24        0.20      1.12 o 
 -14   4   7       14.99       14.11      1.62 o 
 -13   4   7        5.27        5.02      0.96 o 
 -12   4   7      318.89      316.76     10.13 o 
 -11   4   7        4.39        3.23      0.85 o 
 -10   4   7      282.22      273.09      9.97 o 
  -9   4   7       19.49       16.23      1.63 o 
  -8   4   7      571.54      576.71     25.02 o 
  -7   4   7       75.23       78.54      3.60 o 
  -6   4   7        1.40        2.75      1.39 o 
  -5   4   7       17.34       16.54      1.54 o 
  -4   4   7        1.66        2.38      1.19 o 
  -3   4   7      338.63      329.67     11.35 o 
  -2   4   7       29.28       26.09      2.08 o 
  -1   4   7      177.96      159.69      6.17 o 
   0   4   7       26.18       22.81      1.94 o 
   1   4   7      179.76      178.33      6.92 o 
   2   4   7      605.10      592.90     20.84 o 
   3   4   7      881.10      898.23     28.27 o 
   4   4   7      108.82      113.67      4.95 o 
   5   4   7      427.67      425.43     16.24 o 
   6   4   7       64.59       56.00      5.13 o 
   7   4   7      432.19      408.86     21.02 o 
   8   4   7        2.42        2.53      3.61 o 
   9   4   7       32.87       33.72      6.81 o 
  10   4   7        1.05        0.53      5.02 o 
  11   4   7       99.54      114.54      8.73 o 
  12   4   7        0.81        4.42      4.16 o 
  13   4   7       12.70       16.69      3.02 o 
  14   4   7        2.95        5.13      4.72 o 
 -15   5   7        0.13        2.85      1.39 o 
 -14   5   7      121.45      127.86      5.27 o 
 -13   5   7       80.25       84.16      5.22 o 
 -12   5   7        0.74        2.56      1.52 o 
 -11   5   7       13.86       14.49      1.83 o 
 -10   5   7        1.99        3.18      1.57 o 
  -9   5   7        0.56        2.63      1.49 o 
  -8   5   7       12.93       16.42      1.91 o 
  -7   5   7       14.66       12.00      3.62 o 
  -6   5   7       56.28       62.74      3.99 o 
  -5   5   7        0.43       -0.20      1.48 o 
  -4   5   7      160.39      178.60      7.09 o 
  -3   5   7        5.08        5.44      1.68 o 
  -2   5   7       13.02       17.27      1.79 o 
  -1   5   7       19.77       18.84      1.86 o 
   0   5   7       33.01       37.20      2.35 o 
   1   5   7      147.98      148.68      6.16 o 
   2   5   7        4.36        6.11      1.81 o 
   3   5   7       70.77       66.70      3.35 o 
   4   5   7       56.00       50.54      3.71 o 
   5   5   7       57.40       48.99      4.94 o 
   6   5   7       39.29       32.32      4.24 o 
   7   5   7       11.55       17.05      3.62 o 
   8   5   7       35.59       39.77      6.35 o 
   9   5   7        4.15        1.44      4.88 o 
  10   5   7        2.78        4.82      6.72 o 
  11   5   7        2.25        2.46      2.87 o 
 -11   6   7        9.60        6.69      1.59 o 
 -10   6   7      143.06      134.48      6.01 o 
  -9   6   7       22.60       27.92      1.96 o 
  -8   6   7      150.99      141.23      5.96 o 
  -7   6   7        0.72        2.14      1.24 o 
  -6   6   7       70.58       83.78      3.76 o 
  -5   6   7      479.85      508.14     17.48 o 
  -4   6   7        1.09        1.10      1.16 o 
  -3   6   7      262.16      273.77     10.76 o 
  -2   6   7       52.11       58.48      2.86 o 
  -1   6   7       41.86       44.99      3.12 o 
   0   6   7      191.82      194.30     12.56 o 
   1   6   7       48.30       54.77      5.96 o 
   2   6   7       71.69       84.39      7.81 o 
   3   6   7       36.92       37.14      4.96 o 
   4   6   7      140.85      132.70     15.60 o 
   5   6   7       13.38       14.08      5.12 o 
   6   6   7      147.10      131.44     18.22 o 
   7   6   7       30.80       45.26     11.41 o 
 -21   0   8        0.17       -0.08      1.81 o 
 -20   0   8       86.10       65.78      6.68 o 
 -19   0   8       74.47       64.15      9.04 o 
 -18   0   8        7.64        7.58      2.61 o 
 -17   0   8      398.03      408.22     28.97 o 
 -16   0   8       46.83       58.58      6.73 o 
 -15   0   8       11.24        3.16      2.37 o 
 -14   0   8       28.84       19.94      3.24 o 
 -13   0   8        0.54        3.54      2.44 o 
 -12   0   8      338.07      294.13     26.81 o 
 -11   0   8      142.95      125.39     14.19 o 
 -10   0   8      636.41      715.26     50.98 o 
  -9   0   8       90.62       93.17      6.75 o 
  -8   0   8      211.87      209.86     12.30 o 
  -7   0   8     3364.40     3443.11    191.80 o 
  -6   0   8       12.19       10.78      0.90 o 
  -5   0   8       14.22       16.81      2.18 o 
  -4   0   8     1500.33     1495.51     64.59 o 
  -3   0   8       18.84       11.78      1.60 o 
  -2   0   8      891.13      890.54     37.61 o 
  -1   0   8      154.35      172.89      7.04 o 
   0   0   8     1006.91     1026.71     37.34 o 
   1   0   8     1441.95     1581.97     56.86 o 
   2   0   8      885.58      928.55     34.13 o 
   3   0   8       41.22       41.45      2.14 o 
   4   0   8      659.15      745.61     37.80 o 
   5   0   8        8.24       11.42      4.35 o 
   6   0   8       42.60       55.27      7.58 o 
   7   0   8      583.77      618.58     49.23 o 
   8   0   8      338.10      350.54     21.90 o 
   9   0   8       59.15       50.24      7.14 o 
  10   0   8      102.27       77.82     10.26 o 
  11   0   8      110.86       83.09      8.89 o 
  12   0   8       42.23       23.41      6.75 o 
  13   0   8      158.86      159.29     19.18 o 
  14   0   8      289.02      284.75     19.79 o 
  15   0   8      170.31      148.05     11.40 o 
  16   0   8        1.90        7.23      4.39 o 
 -21   1   8        0.98        3.05      1.81 o 
 -20   1   8       57.03       51.64      4.80 o 
 -19   1   8       22.89       21.78      2.33 o 
 -18   1   8       51.68       48.42      4.14 o 
 -17   1   8       25.03       23.48      2.64 o 
 -16   1   8       18.60       17.89      2.31 o 
 -15   1   8      168.12      168.38     10.22 o 
 -14   1   8      111.03       96.92      5.52 o 
 -13   1   8       31.11       24.81      2.98 o 
 -12   1   8       86.03       81.51      6.49 o 
 -11   1   8        8.74        8.86      7.00 o 
 -10   1   8        8.81       12.78      1.72 o 
  -9   1   8        3.66        6.93      1.75 o 
  -8   1   8        3.06        2.85      0.54 o 
  -7   1   8       48.76       62.62      4.60 o 
  -6   1   8       10.79       15.53      1.21 o 
  -5   1   8        3.56        4.43      0.75 o 
  -4   1   8      354.67      378.31     14.18 o 
  -3   1   8     1124.70     1172.25     37.90 o 
  -2   1   8     1215.15     1265.08     40.81 o 
  -1   1   8      702.11      772.84     25.09 o 
   0   1   8      374.26      368.83     12.21 o 
   1   1   8      961.77     1016.90     36.96 o 
   2   1   8      148.24      149.16      5.23 o 
   3   1   8       80.21       96.10      4.68 o 
   4   1   8       69.58       71.14      5.74 o 
   5   1   8        8.29        5.80      0.78 o 
   6   1   8      285.45      298.89     11.72 o 
   7   1   8      123.93      130.59      6.21 o 
   8   1   8      208.03      200.57      8.94 o 
   9   1   8      131.69      122.17      8.89 o 
  10   1   8       59.45       42.90      4.94 o 
  11   1   8       44.94       36.38      5.00 o 
  12   1   8       58.80       69.54      5.74 o 
  13   1   8       79.43       66.30      5.88 o 
  14   1   8       23.53       27.57      4.29 o 
  15   1   8       74.19       88.03     11.71 o 
  16   1   8       38.01       33.98      4.39 o 
 -20   2   8       43.77       32.13      4.36 o 
 -19   2   8      133.95      159.01     21.86 o 
 -18   2   8      164.82      167.09     11.84 o 
 -17   2   8        0.57        0.00      2.27 o 
 -16   2   8      160.23      163.56      8.41 o 
 -15   2   8      232.32      221.64     11.10 o 
 -14   2   8      526.92      534.24     24.40 o 
 -13   2   8      243.17      239.38     11.91 o 
 -12   2   8       15.47       19.20      2.46 o 
 -11   2   8      715.89      666.54     25.76 o 
 -10   2   8      254.12      240.98     14.77 o 
  -9   2   8      550.83      521.68     23.99 o 
  -8   2   8       91.90      109.01      7.67 o 
  -7   2   8      215.91      236.93     12.72 o 
  -6   2   8      307.96      312.08     13.60 o 
  -5   2   8       82.29       72.01      5.00 o 
  -4   2   8      206.22      174.34      8.04 o 
  -3   2   8      124.13      127.30      6.95 o 
  -2   2   8      403.82      376.47     19.25 o 
  -1   2   8      135.86      122.39      6.26 o 
   0   2   8     1279.43     1276.07     57.66 o 
   1   2   8      305.66      277.74     12.20 o 
   2   2   8       42.63       40.63      3.85 o 
   3   2   8       33.63       30.63      2.54 o 
   4   2   8      228.56      247.89     11.43 o 
   5   2   8       24.07       21.44      2.26 o 
   6   2   8      229.02      247.70     11.34 o 
   7   2   8       32.09       25.28      3.30 o 
   8   2   8      110.07      107.72      7.25 o 
   9   2   8      474.31      447.96     16.53 o 
  10   2   8        5.29        3.07      1.50 o 
  11   2   8      209.44      195.22      9.15 o 
  12   2   8      212.74      215.39     14.88 o 
  13   2   8        1.81        0.37      3.53 o 
  14   2   8      107.84      104.90      7.00 o 
  15   2   8        0.32        2.06      3.54 o 
 -19   3   8        8.21        7.34      2.60 o 
 -18   3   8       20.23       23.79      4.19 o 
 -17   3   8      127.05      113.04     10.13 o 
 -16   3   8        3.47        1.60      2.11 o 
 -15   3   8       33.16       39.02      3.65 o 
 -14   3   8      272.34      253.20     10.84 o 
 -13   3   8       16.19        7.93      1.56 o 
 -12   3   8       51.16       57.20      2.68 o 
 -11   3   8      341.03      338.53     10.34 o 
 -10   3   8      766.24      780.60     22.27 o 
  -9   3   8       24.52       18.98      1.84 o 
  -8   3   8       24.54       26.35      1.52 o 
  -7   3   8        4.62        3.71      1.01 o 
  -6   3   8      400.43      375.65     19.17 o 
  -5   3   8       16.64       15.69      4.37 o 
  -4   3   8      214.03      194.85      9.12 o 
  -3   3   8      310.83      281.14     16.51 o 
  -2   3   8       15.52       18.07      3.76 o 
  -1   3   8      368.46      321.73     14.19 o 
   0   3   8       96.43      108.10      5.69 o 
   1   3   8      640.19      655.11     36.60 o 
   2   3   8        0.56        1.26      1.59 o 
   3   3   8      687.78      688.53     20.08 o 
   4   3   8      793.83      788.64     23.14 o 
   5   3   8       54.63       47.95      3.71 o 
   6   3   8       14.99       17.10      3.56 o 
   7   3   8       68.72       69.33      3.91 o 
   8   3   8      197.71      193.39      8.83 o 
   9   3   8      166.06      155.41      9.66 o 
  10   3   8       48.99       43.54      2.97 o 
  11   3   8       54.07       64.27      5.79 o 
  12   3   8       13.08       11.97      4.24 o 
  13   3   8       83.07       97.61      7.96 o 
  14   3   8       28.39       26.00      4.01 o 
 -17   4   8        2.17        1.75      3.89 o 
 -16   4   8        3.55        5.99      1.22 o 
 -15   4   8        7.41        6.65      2.88 o 
 -14   4   8       26.07       28.18      2.10 o 
 -13   4   8      120.45      110.91      4.71 o 
 -12   4   8        8.85        6.72      1.17 o 
 -11   4   8       17.72       15.37      1.18 o 
 -10   4   8       27.59       28.44      2.34 o 
  -9   4   8       53.51       49.88      2.77 o 
  -8   4   8       12.44        8.43      1.38 o 
  -7   4   8      115.54      121.94      4.90 o 
  -6   4   8      175.24      148.83      5.64 o 
  -5   4   8       51.51       48.65      2.56 o 
  -4   4   8       37.55       41.73      2.52 o 
  -3   4   8        2.95        3.10      1.56 o 
  -2   4   8       30.60       25.67      2.13 o 
  -1   4   8       34.49       29.86      2.25 o 
   0   4   8        3.24        2.74      1.50 o 
   1   4   8        4.69        4.70      1.49 o 
   2   4   8        9.81       10.57      2.10 o 
   3   4   8      123.88      121.20      5.15 o 
   4   4   8       18.24       18.69      2.18 o 
   5   4   8      534.43      510.22     24.95 o 
   6   4   8       31.37       26.56      3.97 o 
   7   4   8       18.92       20.85      1.72 o 
   8   4   8       17.27       17.72      1.59 o 
   9   4   8       14.73       10.76      4.99 o 
  10   4   8       29.66       34.01      5.35 o 
  11   4   8       34.91       31.86      5.25 o 
  12   4   8       27.06       28.40      4.75 o 
 -15   5   8        1.43        2.70      1.74 o 
 -14   5   8        7.41        5.47      1.36 o 
 -13   5   8       38.95       43.33      2.59 o 
 -12   5   8        0.16        1.27      1.86 o 
 -11   5   8       10.33       17.52      1.88 o 
 -10   5   8        1.96        1.53      1.46 o 
  -9   5   8       48.28       41.14      2.76 o 
  -8   5   8      223.84      234.49      8.93 o 
  -7   5   8       10.14        8.32      1.56 o 
  -6   5   8       45.46       51.51      2.91 o 
  -5   5   8        2.61        3.11      1.45 o 
  -4   5   8       12.67        9.92      1.57 o 
  -3   5   8      181.12      189.45      7.07 o 
  -2   5   8       22.63       17.07      2.37 o 
  -1   5   8       36.16       37.76      2.43 o 
   0   5   8       14.94       16.54      1.78 o 
   1   5   8      217.63      232.59      8.71 o 
   2   5   8       31.28       35.26      3.17 o 
   3   5   8      291.15      281.50     10.50 o 
   4   5   8       82.16       85.54      7.78 o 
   5   5   8        8.89        9.36      3.29 o 
   6   5   8      200.12      206.17     15.71 o 
   7   5   8        0.03        0.65      3.15 o 
   8   5   8       94.60       98.03     18.83 o 
   9   5   8       17.07       19.43      4.70 o 
  10   5   8       21.60       17.73      4.52 o 
 -10   6   8       17.02       12.90      1.68 o 
  -9   6   8       19.20       18.50      1.57 o 
  -8   6   8       26.68       22.07      1.74 o 
  -7   6   8       46.77       46.24      2.55 o 
  -6   6   8        0.10        0.27      1.11 o 
  -5   6   8        0.08        1.19      1.12 o 
  -4   6   8       15.07       16.33      1.55 o 
  -3   6   8        1.58        1.27      1.52 o 
  -2   6   8       57.03       66.11      3.16 o 
  -1   6   8       29.24       26.60      2.99 o 
   0   6   8        3.40        6.43      1.55 o 
   1   6   8       11.19       10.75      2.31 o 
   2   6   8        1.09       -0.34      3.01 o 
   3   6   8       52.56       48.89      6.16 o 
   4   6   8        6.45        9.25      3.06 o 
   5   6   8       29.55       30.26      5.81 o 
 -21   1   9        5.13        7.87      4.44 o 
 -20   1   9       10.77       21.33      4.85 o 
 -19   1   9       27.17       38.56      7.68 o 
 -18   1   9        9.40        3.32      2.29 o 
 -17   1   9       68.56       63.29      6.08 o 
 -16   1   9        0.34        4.06      2.38 o 
 -15   1   9      112.69      110.08      8.94 o 
 -14   1   9      135.04      118.51     10.35 o 
 -13   1   9       69.39       75.11      4.75 o 
 -12   1   9      117.88      104.82      7.86 o 
 -11   1   9       14.91       13.69      3.25 o 
 -10   1   9      416.22      454.36     25.05 o 
  -9   1   9      177.98      186.09     15.63 o 
  -8   1   9       15.08       19.69      1.63 o 
  -7   1   9      326.31      339.84     24.31 o 
  -6   1   9      232.86      225.13     16.15 o 
  -5   1   9      337.32      364.33     26.04 o 
  -4   1   9        2.28        3.94      0.59 o 
  -3   1   9      371.11      347.34     13.47 o 
  -2   1   9      204.78      185.09      8.12 o 
  -1   1   9     1481.13     1511.11     76.75 o 
   0   1   9      157.30      140.67      7.51 o 
   1   1   9      144.70      140.10      7.71 o 
   2   1   9      587.83      595.76     30.68 o 
   3   1   9        4.44        2.45      0.61 o 
   4   1   9      488.30      480.71     19.03 o 
   5   1   9      605.93      586.13     23.17 o 
   6   1   9      102.60       98.66      5.28 o 
   7   1   9      243.64      237.34     14.13 o 
   8   1   9       44.16       51.37      5.52 o 
   9   1   9      333.69      297.36     14.00 o 
  10   1   9        3.03        3.56      3.93 o 
  11   1   9      173.84      179.84      9.58 o 
  12   1   9       21.32       23.17      4.56 o 
  13   1   9       70.30       74.60      6.61 o 
  14   1   9      120.15      131.76     11.44 o 
  15   1   9       17.64       14.78      3.19 o 
 -20   2   9       94.30      108.31     11.46 o 
 -19   2   9       10.93        9.06      2.89 o 
 -18   2   9       27.61       33.98      3.78 o 
 -17   2   9        7.24        8.35      2.95 o 
 -16   2   9        1.59        9.42      3.59 o 
 -15   2   9      216.46      185.45      9.62 o 
 -14   2   9        6.68        4.57      1.89 o 
 -13   2   9       72.66       55.02      4.25 o 
 -12   2   9       43.63       51.95      4.78 o 
 -11   2   9       82.39       68.67      4.34 o 
 -10   2   9       10.65       10.80      1.45 o 
  -9   2   9      133.19      130.17      5.49 o 
  -8   2   9       57.82       54.29      3.17 o 
  -7   2   9        1.20       -1.05      0.52 o 
  -6   2   9       95.89       91.99      4.60 o 
  -5   2   9       27.72       32.04      1.89 o 
  -4   2   9       21.55       19.56      2.01 o 
  -3   2   9       49.09       51.25      2.76 o 
  -2   2   9      161.32      185.07      8.48 o 
  -1   2   9        0.54        0.42      2.19 o 
   0   2   9        0.57        1.33      1.20 o 
   1   2   9       25.76       24.47      2.61 o 
   2   2   9      263.98      247.79     11.93 o 
   3   2   9        0.90        0.40      0.81 o 
   4   2   9       32.30       27.60      2.02 o 
   5   2   9       77.24       87.36      4.46 o 
   6   2   9      223.46      235.09     11.06 o 
   7   2   9      242.01      220.49     12.15 o 
   8   2   9       97.54      105.65      5.27 o 
   9   2   9       26.05       25.74      2.00 o 
  10   2   9      108.67       99.03      7.87 o 
  11   2   9        0.04        1.84      3.70 o 
  12   2   9       49.96       46.68      4.58 o 
  13   2   9       34.26       42.16      5.18 o 
  14   2   9        1.51       29.67     15.47 o 
 -19   3   9        5.67        8.41      6.60 o 
 -18   3   9        0.75        2.40      1.39 o 
 -17   3   9       19.06       37.95      4.97 o 
 -16   3   9        5.34       12.47      2.04 o 
 -15   3   9       33.01       39.20      3.82 o 
 -14   3   9        0.92        2.69      0.86 o 
 -13   3   9      371.13      363.76     15.33 o 
 -12   3   9      179.93      187.77      8.16 o 
 -11   3   9      173.99      153.26      5.51 o 
 -10   3   9       60.24       53.26      2.68 o 
  -9   3   9       32.89       31.94      1.68 o 
  -8   3   9      476.54      487.64     13.99 o 
  -7   3   9      107.64       98.17      3.52 o 
  -6   3   9       18.43       13.51      1.35 o 
  -5   3   9      523.01      498.64     14.09 o 
  -4   3   9       50.16       60.28      2.52 o 
  -3   3   9      239.47      236.18      7.17 o 
  -2   3   9       96.21       94.90      3.47 o 
  -1   3   9       35.37       38.54      2.34 o 
   0   3   9      587.10      569.86     15.73 o 
   1   3   9       31.36       26.68      1.53 o 
   2   3   9      759.01      756.84     20.51 o 
   3   3   9      119.10      129.82      4.43 o 
   4   3   9       53.13       48.10      2.66 o 
   5   3   9        1.24       -3.64      2.79 o 
   6   3   9      163.46      164.91      7.65 o 
   7   3   9      171.41      169.32      8.01 o 
   8   3   9       45.71       43.90      3.13 o 
   9   3   9       59.53       62.17      5.50 o 
  10   3   9       25.70       22.50      5.29 o 
  11   3   9       23.82       33.13      5.65 o 
  12   3   9        6.06        9.65      3.88 o 
  13   3   9        0.36        3.42      5.66 o 
 -17   4   9        1.95       13.12     11.47 o 
 -16   4   9       26.50       33.26      3.13 o 
 -15   4   9        4.17        1.36      1.92 o 
 -14   4   9       13.22        7.79      1.40 o 
 -13   4   9       95.14      105.54      4.44 o 
 -12   4   9       11.91       10.06      1.41 o 
 -11   4   9       44.77       44.75      2.13 o 
 -10   4   9       18.00       26.38      1.57 o 
  -9   4   9       86.87       80.42      3.10 o 
  -8   4   9        1.35       -1.92      1.00 o 
  -7   4   9        2.69        0.75      1.05 o 
  -6   4   9      240.25      242.00      8.92 o 
  -5   4   9        0.47        0.67      1.16 o 
  -4   4   9      120.54      109.32      4.52 o 
  -3   4   9        5.35        5.75      1.61 o 
  -2   4   9      119.32      110.11      4.85 o 
  -1   4   9       90.08       88.65      5.55 o 
   0   4   9        5.09        3.19      1.73 o 
   1   4   9       79.48       86.03      3.38 o 
   2   4   9       62.96       60.49      2.67 o 
   3   4   9       36.09       28.03      1.65 o 
   4   4   9       48.43       49.98      2.99 o 
   5   4   9       60.46       60.74      3.40 o 
   6   4   9      120.49      118.94      5.70 o 
   7   4   9        9.84       11.59      3.68 o 
   8   4   9      104.54      102.50     12.84 o 
   9   4   9        8.54       12.65      4.81 o 
  10   4   9       74.93       93.98     16.15 o 
  11   4   9       18.08       16.81      4.49 o 
 -14   5   9       30.20       32.13      2.39 o 
 -13   5   9        2.32        1.76      1.32 o 
 -12   5   9        2.54        4.20      1.52 o 
 -11   5   9        6.73        8.41      1.49 o 
 -10   5   9       12.77       13.37      1.63 o 
  -9   5   9       10.34       13.65      2.73 o 
  -8   5   9       16.65       15.52      2.06 o 
  -7   5   9       81.72       90.26      4.19 o 
  -6   5   9       86.77       87.77      7.08 o 
  -5   5   9      102.04      111.42      5.65 o 
  -4   5   9       30.62       22.57      2.13 o 
  -3   5   9       30.79       29.56      2.20 o 
  -2   5   9       48.84       52.77      2.84 o 
  -1   5   9        0.28        0.71      1.40 o 
   0   5   9       55.36       62.47      3.41 o 
   1   5   9       60.64       63.11      4.31 o 
   2   5   9      214.63      212.28      8.98 o 
   3   5   9       33.58       35.78      4.43 o 
   4   5   9       23.59       28.57      3.85 o 
   5   5   9        1.55        0.40      3.08 o 
   6   5   9       39.09       38.27      4.42 o 
   7   5   9       15.95       22.89      6.03 o 
   8   5   9       20.51       15.44      4.41 o 
  -8   6   9      112.19      107.56      4.57 o 
  -7   6   9       33.23       28.05      1.82 o 
  -6   6   9       90.75       80.54      3.36 o 
  -5   6   9        7.93       10.18      1.32 o 
  -4   6   9        0.61        0.24      1.41 o 
  -3   6   9       69.46       83.76      4.26 o 
  -2   6   9      135.34      152.20     13.69 o 
  -1   6   9       73.27       77.00      6.22 o 
   0   6   9       55.30       56.69      5.92 o 
   1   6   9        5.99        7.43      2.85 o 
   2   6   9       30.74       36.46      7.98 o 
   3   6   9      241.52      259.61     20.15 o 
 -20   0  10       26.58        8.02      7.72 o 
 -19   0  10       20.82       29.61     13.56 o 
 -18   0  10        6.91        3.84     10.04 o 
 -17   0  10        8.10        0.68      9.10 o 
 -16   0  10        0.84        1.42     11.33 o 
 -15   0  10       19.11       27.82     14.08 o 
 -14   0  10       15.13       17.77     10.34 o 
 -13   0  10      259.76      291.49     41.98 o 
 -12   0  10       39.72       38.62     20.88 o 
 -11   0  10      331.42      358.32     56.29 o 
 -10   0  10      265.79      273.98     50.15 o 
   0   0  10      120.58      135.79     13.21 o 
   1   0  10      989.41      974.14     75.94 o 
   2   0  10        1.52       -4.30      7.32 o 
   3   0  10      300.12      290.11     27.15 o 
   4   0  10      321.12      301.57     18.70 o 
   5   0  10        5.22        8.92      5.41 o 
   6   0  10        3.25        2.47      5.32 o 
   7   0  10       11.99        9.22      5.35 o 
   8   0  10      101.90       97.89      8.88 o 
   9   0  10        0.33       -0.86      5.69 o 
  10   0  10        8.84       12.06      5.73 o 
  11   0  10       65.80       55.38      7.41 o 
  12   0  10        4.41        8.02      5.83 o 
  13   0  10       44.88       62.04     11.13 o 
  14   0  10        0.21        2.36      4.30 o 
 -20   1  10       12.83       15.16      3.95 o 
 -19   1  10        9.21        6.98      2.42 o 
 -18   1  10        3.51        2.66      2.11 o 
 -17   1  10       19.92       27.89      3.94 o 
 -16   1  10        1.43        3.78      4.41 o 
 -15   1  10       16.22       13.41      3.02 o 
 -14   1  10       28.16       37.18      5.48 o 
 -13   1  10        4.84        7.72      3.29 o 
 -12   1  10       30.95       33.25      3.97 o 
 -11   1  10       17.17       22.27      2.12 o 
 -10   1  10       44.31       46.69      3.44 o 
  -9   1  10       63.19       73.44      5.64 o 
  -8   1  10       20.64       25.03      2.00 o 
  -7   1  10       11.17        7.25      0.84 o 
  -6   1  10        1.54        0.27      0.55 o 
  -5   1  10       22.74       30.56      2.41 o 
  -4   1  10      139.61      151.50     10.93 o 
  -3   1  10      130.82      144.39     10.42 o 
  -2   1  10      202.58      201.54     10.85 o 
  -1   1  10      327.77      362.37     16.22 o 
   0   1  10        9.04       13.29      4.33 o 
   1   1  10        0.73       -1.37      0.85 o 
   2   1  10       24.88       18.77      4.10 o 
   3   1  10       31.36       30.29      4.55 o 
   4   1  10       28.20       26.26      2.12 o 
   5   1  10       14.11       15.44      1.63 o 
   6   1  10        5.97       12.57      6.45 o 
   7   1  10       87.36       64.43      5.24 o 
   8   1  10       55.56       48.32      5.06 o 
   9   1  10       14.76        6.86      3.96 o 
  10   1  10       27.19       20.84      4.20 o 
  11   1  10       12.04       11.45      4.15 o 
  12   1  10      100.82      113.19     14.32 o 
  13   1  10        6.87        2.15      3.38 o 
  14   1  10       17.84       19.61      3.39 o 
 -19   2  10       14.39        9.77      2.18 o 
 -18   2  10        0.19        5.09      3.03 o 
 -17   2  10      265.53      257.95     14.20 o 
 -16   2  10       19.79       23.34      3.09 o 
 -15   2  10       14.21       18.73      2.53 o 
 -14   2  10       23.26       21.00      3.23 o 
 -13   2  10       92.67       97.28      4.60 o 
 -12   2  10       29.85       23.23      2.15 o 
 -11   2  10        7.56        8.17      1.69 o 
 -10   2  10      160.50      151.77      6.90 o 
  -9   2  10        9.61       10.45      0.99 o 
  -8   2  10      186.46      186.00      8.03 o 
  -7   2  10      116.46      117.89      5.59 o 
  -6   2  10      153.65      163.92      6.66 o 
  -5   2  10       19.43       23.45      1.58 o 
  -4   2  10      366.96      381.58     26.92 o 
  -3   2  10      715.73      728.74     32.18 o 
  -2   2  10       13.65       14.63      3.10 o 
  -1   2  10        7.32        9.91      2.18 o 
   0   2  10       63.65       56.32      2.59 o 
   1   2  10      618.04      650.90     20.38 o 
   2   2  10      418.98      419.08     17.51 o 
   3   2  10      782.54      750.64     26.72 o 
   4   2  10      144.84      146.66      7.04 o 
   5   2  10      193.88      189.32      8.79 o 
   6   2  10      213.11      220.65     12.13 o 
   7   2  10        0.75        1.73      1.93 o 
   8   2  10      433.37      430.50     21.67 o 
   9   2  10      117.26      117.01      8.46 o 
  10   2  10       30.11       45.62      4.45 o 
  11   2  10      191.35      195.22     11.06 o 
  12   2  10       16.28       19.47      3.89 o 
  13   2  10        0.69        5.05      3.55 o 
 -18   3  10       23.52       35.90      3.22 o 
 -17   3  10       86.18       81.73      8.55 o 
 -16   3  10      367.01      402.71     29.01 o 
 -15   3  10        1.95        1.34      2.34 o 
 -14   3  10       38.10       34.03      4.35 o 
 -13   3  10       15.80       15.83      1.56 o 
 -12   3  10       63.48       67.44      4.90 o 
 -11   3  10      139.17      129.67      5.50 o 
 -10   3  10        3.27       -1.56      1.24 o 
  -9   3  10      252.68      230.56      7.68 o 
  -8   3  10      110.12      102.50      3.77 o 
  -7   3  10       94.95       80.05      3.12 o 
  -6   3  10       25.15       20.70      1.31 o 
  -5   3  10       30.45       28.17      1.59 o 
  -4   3  10      317.63      335.66      9.86 o 
  -3   3  10       60.43       63.61      2.74 o 
  -2   3  10      764.72      725.76     19.20 o 
  -1   3  10      199.67      194.70      5.97 o 
   0   3  10       10.68        8.74      1.55 o 
   1   3  10      296.80      309.97      8.71 o 
   2   3  10      273.00      273.13      8.08 o 
   3   3  10      203.80      209.30      7.80 o 
   4   3  10      382.60      354.27     16.79 o 
   5   3  10        1.18       -0.50      0.82 o 
   6   3  10        2.48        2.08      0.87 o 
   7   3  10        7.99        6.94      1.11 o 
   8   3  10        2.52       -3.76      5.04 o 
   9   3  10       48.71       52.47      7.10 o 
  10   3  10       96.84       95.78     11.83 o 
  11   3  10       52.00       62.67     10.02 o 
  12   3  10        1.99        5.33      3.81 o 
 -16   4  10        5.53        2.05      2.47 o 
 -15   4  10        1.49        1.33      1.09 o 
 -14   4  10        2.32        3.56      1.13 o 
 -13   4  10        0.71        3.38      1.19 o 
 -12   4  10        8.46        8.13      1.30 o 
 -11   4  10       10.23       11.02      1.50 o 
 -10   4  10       26.62       30.95      1.85 o 
  -9   4  10       78.78       64.32      2.73 o 
  -8   4  10       16.90       13.14      1.94 o 
  -7   4  10       11.40       14.76      3.02 o 
  -6   4  10       60.55       69.20      4.18 o 
  -5   4  10        0.47       -0.88      0.92 o 
  -4   4  10       75.01       71.08      3.00 o 
  -3   4  10        1.95        0.25      1.20 o 
  -2   4  10       61.35       54.27      2.43 o 
  -1   4  10       73.15       76.25      2.99 o 
   0   4  10       49.56       49.27      2.31 o 
   1   4  10        3.17        3.53      1.05 o 
   2   4  10       18.98       20.53      1.49 o 
   3   4  10        3.93        3.63      1.01 o 
   4   4  10      297.20      294.22     15.60 o 
   5   4  10       15.28       11.14      3.36 o 
   6   4  10        0.55        4.02      3.37 o 
   7   4  10       11.89        8.22      8.14 o 
   8   4  10       81.95       85.76      7.27 o 
   9   4  10       32.81       47.81      7.81 o 
  10   4  10        0.07        0.61      3.82 o 
 -13   5  10       11.12       11.47      1.89 o 
 -12   5  10        3.79        4.92      1.33 o 
 -11   5  10        1.82        3.25      1.34 o 
 -10   5  10       36.17       42.75      2.52 o 
  -9   5  10       59.29       75.15      3.41 o 
  -8   5  10        3.19        3.74      2.34 o 
  -7   5  10        7.64       12.84      2.08 o 
  -6   5  10        6.28        8.78      2.39 o 
  -5   5  10      310.37      316.66     11.56 o 
  -4   5  10        4.88        3.96      1.65 o 
  -3   5  10        7.12        5.74      1.40 o 
  -2   5  10        3.33        3.47      1.69 o 
  -1   5  10       16.49       15.46      2.18 o 
   0   5  10      550.38      558.59     23.62 o 
   1   5  10       31.86       33.82      5.66 o 
   2   5  10       24.10       20.92      3.81 o 
   3   5  10       32.62       51.23     14.47 o 
   4   5  10        6.30        7.49      2.90 o 
   5   5  10       79.49       94.73     10.03 o 
   6   5  10        0.88       -2.70      7.17 o 
  -5   6  10       53.55       71.23      5.28 o 
  -4   6  10       82.31       84.43      3.81 o 
  -3   6  10       68.20       77.33     10.65 o 
  -2   6  10       25.64       32.80      6.17 o 
  -1   6  10        1.84        1.70      2.92 o 
 -19   1  11       17.94       20.02      4.69 o 
 -18   1  11       30.91       26.07      3.17 o 
 -17   1  11       47.78       42.19      6.77 o 
 -16   1  11        5.35       10.36      2.76 o 
 -15   1  11       74.46       60.71      6.15 o 
 -14   1  11        1.73        0.05      7.24 o 
 -13   1  11       65.80       78.62     12.30 o 
 -12   1  11        7.89       -1.51      6.15 o 
 -11   1  11       63.01       75.78     10.71 o 
 -10   1  11        0.12        1.71      1.37 o 
  -9   1  11      153.75      165.10     13.33 o 
  -8   1  11      448.60      426.64     21.16 o 
  -7   1  11        3.52        5.34      1.11 o 
  -6   1  11      312.66      330.36     15.48 o 
  -5   1  11        2.18        2.77      2.42 o 
  -4   1  11     1398.68     1557.10     51.71 o 
  -3   1  11       20.30       16.61      3.80 o 
  -2   1  11      341.26      339.91     20.68 o 
  -1   1  11        4.79        3.72      2.06 o 
   0   1  11       52.97       59.04      6.86 o 
   1   1  11       25.52       28.60      2.42 o 
   2   1  11       50.43       52.04      3.10 o 
   3   1  11       74.44       78.72      7.39 o 
   4   1  11       38.04       36.79      4.89 o 
   5   1  11      419.91      365.89     19.29 o 
   6   1  11      200.40      182.16     17.32 o 
   7   1  11        3.77        7.77      5.24 o 
   8   1  11      106.22      104.52      6.80 o 
   9   1  11       12.24        6.57      3.95 o 
  10   1  11      113.46      131.29     14.78 o 
  11   1  11       28.31       36.75      5.68 o 
  12   1  11      120.25      137.13      8.33 o 
 -18   2  11        8.06        6.12      2.94 o 
 -17   2  11      141.18      132.11      7.86 o 
 -16   2  11       20.95       30.34      2.90 o 
 -15   2  11       14.52       19.12      4.71 o 
 -14   2  11        2.11        5.57      2.85 o 
 -13   2  11       35.21       31.73      2.89 o 
 -12   2  11      119.00      127.02      6.16 o 
 -11   2  11       42.49       42.73      4.09 o 
 -10   2  11      102.51       93.75      4.69 o 
  -9   2  11        3.99        2.31      1.98 o 
  -8   2  11       20.76       16.98      2.14 o 
  -7   2  11      234.13      216.23     10.02 o 
  -6   2  11      191.04      177.25      8.76 o 
  -5   2  11      324.43      344.88     15.48 o 
  -4   2  11       39.78       41.18      2.60 o 
  -3   2  11        6.79        6.05      2.16 o 
  -2   2  11      515.75      520.08     17.14 o 
  -1   2  11     1028.90     1027.33     31.47 o 
   0   2  11      396.34      391.04     12.67 o 
   1   2  11        0.87       -0.31      1.77 o 
   2   2  11        8.57        9.24      1.23 o 
   3   2  11      271.55      253.78     11.45 o 
   4   2  11       24.20       17.66      1.89 o 
   5   2  11       79.63       76.76      5.08 o 
   6   2  11      139.49      133.47      6.79 o 
   7   2  11      135.07      115.90      8.26 o 
   8   2  11        0.43       -3.40      4.36 o 
   9   2  11       36.54       45.57      5.28 o 
  10   2  11       16.90       23.71      4.43 o 
  11   2  11        0.32        3.80      4.03 o 
  12   2  11        0.89        2.14      3.95 o 
 -17   3  11        9.29       15.74      4.94 o 
 -16   3  11      159.09      162.96     18.79 o 
 -15   3  11      227.84      230.50     16.83 o 
 -14   3  11       13.63       18.62      3.95 o 
 -13   3  11       27.05       25.32      4.61 o 
 -12   3  11       12.69       23.08      3.27 o 
 -11   3  11      147.25      160.41      9.99 o 
 -10   3  11        1.01        2.76      1.97 o 
  -9   3  11        1.61        4.90      0.85 o 
  -8   3  11      266.74      247.77     10.35 o 
  -7   3  11        9.42        6.01      1.22 o 
  -6   3  11      122.47      118.12      4.57 o 
  -5   3  11        8.02        6.18      0.93 o 
  -4   3  11        1.83        2.20      0.73 o 
  -3   3  11       13.06       13.06      1.41 o 
  -2   3  11       24.04       18.67      1.23 o 
  -1   3  11      313.26      305.34     10.49 o 
   0   3  11       27.68       23.66      2.47 o 
   1   3  11      132.46      123.62      5.05 o 
   2   3  11      124.50      117.99      6.84 o 
   3   3  11       44.97       50.50      3.30 o 
   4   3  11      108.42      100.55      8.03 o 
   5   3  11       33.07       37.28      4.70 o 
   6   3  11        3.65        0.50     10.25 o 
   7   3  11        3.55        4.32      4.59 o 
   8   3  11        3.71        6.62      4.50 o 
   9   3  11       61.90       69.92     15.21 o 
  10   3  11        4.90        5.36      3.81 o 
 -15   4  11       57.26       63.58     16.65 o 
 -14   4  11       48.30       46.69      5.40 o 
 -13   4  11        2.21        6.16      2.48 o 
 -12   4  11       31.96       28.87      2.27 o 
 -11   4  11        0.05       -0.10      1.14 o 
 -10   4  11        0.64        1.39      1.12 o 
  -9   4  11        6.46       11.47      2.16 o 
  -8   4  11       59.72       56.25      3.03 o 
  -7   4  11      153.33      151.85      6.13 o 
  -6   4  11        6.46        8.88      1.41 o 
  -5   4  11      103.53       84.02      3.35 o 
  -4   4  11       10.52        7.54      0.96 o 
  -3   4  11      130.62      129.45      4.67 o 
  -2   4  11       53.72       49.31      2.36 o 
  -1   4  11       20.83       21.60      1.53 o 
   0   4  11       11.29       10.01      2.01 o 
   1   4  11       10.24       12.76      4.23 o 
   2   4  11       53.03       56.99      8.41 o 
   3   4  11       87.69       90.07      6.98 o 
   4   4  11       41.16       45.12      5.42 o 
   5   4  11        5.88        8.28      3.95 o 
   6   4  11       96.42       99.60     13.78 o 
   7   4  11      114.70      119.99      9.22 o 
   8   4  11        0.11       -0.04      3.83 o 
 -11   5  11       15.46       20.71      2.54 o 
 -10   5  11       12.92       12.94      1.52 o 
  -9   5  11       12.16       12.57      1.84 o 
  -8   5  11       24.94       22.93      1.76 o 
  -7   5  11       11.77       11.33      1.54 o 
  -6   5  11       48.50       47.50      2.60 o 
  -5   5  11        0.20       -1.07      1.14 o 
  -4   5  11        7.57        9.95      1.67 o 
  -3   5  11       45.72       46.40      3.17 o 
  -2   5  11       31.59       41.08      2.66 o 
  -1   5  11       80.43       91.81      4.12 o 
   0   5  11      110.66      127.38     14.39 o 
   1   5  11      193.94      190.56     19.71 o 
   2   5  11        0.35       51.31     35.62 o 
   3   5  11        7.87       10.70      3.71 o 
   4   5  11       10.26       10.10      8.07 o 
 -19   0  12       23.73       31.04      6.46 o 
 -18   0  12       10.44        6.94      6.25 o 
 -17   0  12      212.13      210.50     23.39 o 
 -16   0  12      211.88      213.98     16.83 o 
 -15   0  12        3.04       -1.63     10.16 o 
 -14   0  12      133.55      121.41     24.99 o 
 -13   0  12        0.09        1.09     12.35 o 
 -12   0  12       81.73      109.78     19.92 o 
 -11   0  12      158.27      140.64     32.90 o 
  -9   0  12        8.07        4.93      9.18 o 
  -8   0  12      231.97      223.26     21.46 o 
  -7   0  12      124.85      147.02     14.86 o 
  -6   0  12       66.78       74.73     10.20 o 
  -5   0  12      366.80      336.87     29.81 o 
  -4   0  12      177.00      159.08     15.30 o 
  -3   0  12        7.07       18.50      8.39 o 
  -2   0  12     2427.93     2432.41    184.18 o 
  -1   0  12       21.94        7.43      7.93 o 
   0   0  12       10.78       -0.37      7.19 o 
   1   0  12        1.81        4.15      7.67 o 
   2   0  12      125.75      107.92     12.78 o 
   3   0  12      136.18      112.12     13.90 o 
   4   0  12        0.86       -6.23      7.75 o 
   5   0  12       10.15        8.12      8.53 o 
   6   0  12      329.25      314.64     18.16 o 
   7   0  12      264.23      268.07     14.83 o 
   8   0  12       57.82       55.11      8.63 o 
   9   0  12       24.39       25.70      9.09 o 
  10   0  12       53.75       79.43     24.51 o 
  11   0  12        0.37       -0.33      5.08 o 
 -18   1  12       34.01       35.81      5.00 o 
 -17   1  12        6.30        9.12      5.08 o 
 -16   1  12        5.49        2.66      5.36 o 
 -15   1  12       21.07       18.55      6.40 o 
 -14   1  12        1.22        5.59      6.26 o 
 -13   1  12        2.71        8.33      6.83 o 
 -12   1  12       24.22       20.24      8.74 o 
 -11   1  12       73.77       73.97      7.11 o 
 -10   1  12      132.42      156.93     11.20 o 
  -9   1  12       37.27       38.11      6.44 o 
  -8   1  12      137.70      137.46      9.37 o 
  -7   1  12       75.38       76.30      7.95 o 
  -6   1  12      237.97      249.33     10.90 o 
  -5   1  12       10.61       11.93      3.03 o 
  -4   1  12        5.17        2.87      1.86 o 
  -3   1  12      256.69      267.67     10.34 o 
  -2   1  12        0.44        3.09      1.67 o 
  -1   1  12      238.10      264.79     25.41 o 
   0   1  12       87.93       89.94      6.99 o 
   1   1  12        2.89        1.92      4.78 o 
   2   1  12        0.16        8.91      4.89 o 
   3   1  12       78.28       67.77      6.43 o 
   4   1  12       26.06       17.15      4.51 o 
   5   1  12       25.72       21.14      4.48 o 
   6   1  12       14.64        9.76      4.39 o 
   7   1  12       19.33       21.69      5.39 o 
   8   1  12        3.65        2.81      4.68 o 
   9   1  12        5.60        8.54      4.66 o 
  10   1  12       24.50       27.84      4.05 o 
  11   1  12       16.41       26.80      5.13 o 
 -17   2  12        5.28       15.24      8.00 o 
 -16   2  12        1.43        2.09      2.82 o 
 -15   2  12        6.20       11.11      2.68 o 
 -14   2  12      123.44      132.96      7.89 o 
 -13   2  12      154.76      159.93     11.93 o 
 -12   2  12        0.22        0.95      2.88 o 
 -11   2  12       20.92       16.71      2.09 o 
 -10   2  12      449.69      455.35     19.29 o 
  -9   2  12       86.09       92.42      4.92 o 
  -8   2  12        0.86        0.67      2.00 o 
  -7   2  12       73.05       78.41      5.80 o 
  -6   2  12      260.84      247.58     12.76 o 
  -5   2  12      132.33      129.76      6.88 o 
  -4   2  12      249.65      259.87     11.99 o 
  -3   2  12        1.65        2.82      2.83 o 
  -2   2  12      231.18      243.61      9.55 o 
  -1   2  12        6.97        7.46      2.18 o 
   0   2  12     1180.02     1186.13     40.88 o 
   1   2  12      285.68      272.05     10.81 o 
   2   2  12       93.60       91.29      5.82 o 
   3   2  12        0.43        0.11      1.09 o 
   4   2  12        2.84        0.94      5.63 o 
   5   2  12      492.52      459.89     28.81 o 
   6   2  12       64.67       59.93      6.09 o 
   7   2  12       59.17       81.05     12.70 o 
   8   2  12       21.63       25.05      4.40 o 
   9   2  12       35.60       47.80      5.88 o 
  10   2  12        1.48        2.73      3.80 o 
 -16   3  12       19.31       13.40     10.06 o 
 -15   3  12        2.39        4.70      6.52 o 
 -14   3  12       17.44       16.93      4.28 o 
 -13   3  12        0.26        1.66      2.14 o 
 -12   3  12        9.65       11.49      3.10 o 
 -11   3  12      299.28      287.82     21.19 o 
 -10   3  12      189.51      195.94     15.45 o 
  -9   3  12        0.84       -0.02      1.96 o 
  -8   3  12       36.91       28.80      1.92 o 
  -7   3  12      136.00      140.47      7.31 o 
  -6   3  12        4.91        8.45      2.09 o 
  -5   3  12       98.37       93.62      4.26 o 
  -4   3  12        0.90       -0.42      1.47 o 
  -3   3  12       83.26       75.59      3.64 o 
  -2   3  12      111.83      110.04      5.68 o 
  -1   3  12       54.75       54.17      3.26 o 
   0   3  12        2.35       -0.45      2.74 o 
   1   3  12      437.35      394.20     16.22 o 
   2   3  12       87.80       86.42      4.62 o 
   3   3  12      232.18      241.63     17.03 o 
   4   3  12      181.80      196.22     21.88 o 
   5   3  12       86.60       88.82      8.01 o 
   6   3  12        7.96        2.79      4.58 o 
   7   3  12       19.61       25.49      5.15 o 
   8   3  12       65.76       78.05     13.83 o 
 -13   4  12        1.45        2.36      8.84 o 
 -12   4  12        3.92        3.96      1.17 o 
 -11   4  12        5.63        9.28      2.68 o 
 -10   4  12        8.14        7.98      1.78 o 
  -9   4  12       30.01       38.06      4.61 o 
  -8   4  12       29.43       29.90      2.58 o 
  -7   4  12      121.45      128.94      5.37 o 
  -6   4  12       20.35       23.69      2.14 o 
  -5   4  12        0.64        3.42      1.51 o 
  -4   4  12       10.33       12.73      1.76 o 
  -3   4  12       81.50       94.91      4.02 o 
  -2   4  12       41.23       47.41      3.64 o 
  -1   4  12        2.75        2.57      2.10 o 
   0   4  12        0.98        2.13      3.02 o 
   1   4  12      129.70      139.59     16.30 o 
   2   4  12        0.45        5.63      3.68 o 
   3   4  12        0.43        0.76      3.63 o 
   4   4  12       26.21       19.78      9.99 o 
   5   4  12       61.74       83.98     15.15 o 
   6   4  12       28.55       30.90      6.74 o 
  -8   5  12       53.82       54.61      3.06 o 
  -7   5  12       12.90       12.97      2.41 o 
  -6   5  12        0.95        0.18      1.15 o 
  -5   5  12        2.43        3.17      1.65 o 
  -4   5  12       18.38       18.21      1.97 o 
  -3   5  12      307.64      310.13     14.78 o 
  -2   5  12       18.37       25.06      4.20 o 
  -1   5  12       89.46       87.30     22.57 o 
   0   5  12       27.90       24.55      5.77 o 
   1   5  12        9.50       13.25      3.49 o 
 -17   1  13        8.19        9.10      4.41 o 
 -16   1  13        1.32        2.84      5.12 o 
 -15   1  13       15.76       22.02      6.12 o 
 -14   1  13       20.99       23.62      7.36 o 
 -13   1  13        0.83        2.51      6.44 o 
 -12   1  13       52.94       49.77      8.62 o 
 -11   1  13      103.88       95.98      8.87 o 
 -10   1  13       58.85       67.14      6.32 o 
  -9   1  13       57.00       49.70      6.40 o 
  -8   1  13       88.95       86.53      8.00 o 
  -7   1  13       64.19       64.29      6.08 o 
  -6   1  13      105.23      101.22      8.39 o 
  -5   1  13      143.33      148.77      8.64 o 
  -4   1  13       64.62       69.14      5.55 o 
  -3   1  13        0.51       -3.38      4.73 o 
  -2   1  13       16.32       17.13      5.04 o 
  -1   1  13       98.81       91.89      6.90 o 
   0   1  13      181.61      180.46     22.67 o 
   1   1  13        0.13       -1.38      4.89 o 
   2   1  13      185.25      167.10     16.67 o 
   3   1  13        7.51        7.82      5.14 o 
   4   1  13       74.72       60.23      5.43 o 
   5   1  13       36.69       37.55      5.13 o 
   6   1  13       18.97       23.03      4.50 o 
   7   1  13       68.81       72.51      6.71 o 
   8   1  13        6.03       10.57      4.49 o 
   9   1  13       83.21      108.68     17.94 o 
 -16   2  13       11.45        3.38     10.70 o 
 -15   2  13        0.42       -4.38      3.20 o 
 -14   2  13       24.51       33.12      4.37 o 
 -13   2  13       22.12       26.98      3.86 o 
 -12   2  13       28.71       24.75      3.30 o 
 -11   2  13        9.84        7.79      2.71 o 
 -10   2  13        0.17       -0.61      2.52 o 
  -9   2  13      340.52      328.86     14.57 o 
  -8   2  13      123.61      137.33      6.09 o 
  -7   2  13      119.50      123.66      5.91 o 
  -6   2  13       74.19       90.30      4.93 o 
  -5   2  13        3.20        3.71      1.19 o 
  -4   2  13       45.57       39.07      2.54 o 
  -3   2  13       71.97       76.57      5.98 o 
  -2   2  13       13.15       14.74      1.85 o 
  -1   2  13       13.93        9.83      1.17 o 
   0   2  13       49.98       45.01      4.42 o 
   1   2  13        7.84        0.01      4.80 o 
   2   2  13       91.04       85.27      7.85 o 
   3   2  13       10.04       11.28      4.16 o 
   4   2  13        6.75        2.08      4.02 o 
   5   2  13       32.44       42.39      5.29 o 
   6   2  13       52.38       62.42      5.79 o 
   7   2  13        1.96       -3.37      7.54 o 
   8   2  13        5.11        7.83      4.46 o 
 -14   3  13        0.27        4.98      4.37 o 
 -13   3  13       13.50       13.11      2.54 o 
 -12   3  13       42.39       63.11      9.53 o 
 -11   3  13       64.10       72.28     20.22 o 
 -10   3  13        2.95        2.59      2.52 o 
  -9   3  13        0.77        4.15      2.46 o 
  -8   3  13       66.08       67.59      7.78 o 
  -7   3  13        0.18        0.23      2.33 o 
  -6   3  13       16.72       25.50      5.04 o 
  -5   3  13        5.94       16.14      3.38 o 
  -4   3  13        1.32        4.35      5.66 o 
  -3   3  13        0.27       -0.19      3.80 o 
  -2   3  13       27.79       23.19      4.30 o 
  -1   3  13      110.48      112.06      8.50 o 
   0   3  13        3.57        2.35      3.92 o 
   1   3  13       30.83       32.20      5.36 o 
   2   3  13      239.69      223.49     23.34 o 
   3   3  13        5.90        7.41      9.90 o 
   4   3  13        0.29        1.76      4.87 o 
   5   3  13       20.68       13.41      4.43 o 
   6   3  13      112.47      132.81     24.27 o 
 -11   4  13       48.87       33.12     12.89 o 
 -10   4  13       22.68        9.30      7.93 o 
  -9   4  13       38.05       31.58      3.94 o 
  -8   4  13       24.17       25.61      3.05 o 
  -7   4  13       66.39       65.77      5.36 o 
  -6   4  13      134.41      153.96     11.24 o 
  -5   4  13       23.01       25.05      2.95 o 
  -4   4  13        1.17       -1.11      2.32 o 
  -3   4  13       16.67       18.50      3.11 o 
  -2   4  13        0.47       -1.49      3.24 o 
  -1   4  13       19.02       21.63      3.79 o 
   0   4  13       13.92       10.60      4.12 o 
   1   4  13       61.78       59.82      6.06 o 
   2   4  13        0.11        4.66      9.87 o 
   3   4  13       10.65       12.05      9.13 o 
 -16   0  14        0.06        2.19      5.84 o 
 -15   0  14       24.43       18.21      7.97 o 
 -14   0  14        3.18        1.29      8.43 o 
 -13   0  14       38.27       61.22     11.34 o 
 -12   0  14        2.04        8.93      9.59 o 
 -11   0  14       20.28       25.14     10.48 o 
 -10   0  14       38.26       62.13     14.18 o 
  -9   0  14        3.67        2.36      8.00 o 
  -8   0  14       45.79       69.25     10.66 o 
  -7   0  14        0.35       -1.93      7.06 o 
  -6   0  14       29.12       31.02      8.42 o 
  -5   0  14      294.14      297.61     39.99 o 
  -4   0  14       19.16       13.49      6.87 o 
  -3   0  14       24.68       23.16      7.37 o 
  -2   0  14       53.75       58.38     12.34 o 
  -1   0  14       43.11       68.38     20.20 o 
   0   0  14        1.42       -7.83      5.78 o 
   1   0  14      153.61      167.78     30.08 o 
   2   0  14        9.16        6.24     10.34 o 
   3   0  14      103.30       89.09     10.78 o 
   4   0  14      216.34      204.39     16.70 o 
   5   0  14        0.20        1.50      6.65 o 
   6   0  14       32.89       34.16      8.75 o 
   7   0  14        0.07       -1.98      9.49 o 
 -16   1  14        3.46        5.64      4.17 o 
 -15   1  14        1.08       -3.07      4.42 o 
 -14   1  14        0.91       -1.39      5.21 o 
 -13   1  14        1.28        4.59      5.95 o 
 -12   1  14       11.12        5.33      6.16 o 
 -11   1  14       61.05       54.57     10.11 o 
 -10   1  14       74.68       77.87     11.72 o 
  -9   1  14        0.86        7.51      5.43 o 
  -8   1  14       20.52       25.41      5.66 o 
  -7   1  14        0.97       -1.68      4.42 o 
  -6   1  14        3.00        7.67      4.52 o 
  -5   1  14       52.48       56.49      6.19 o 
  -4   1  14       10.94        7.98      4.73 o 
  -3   1  14       22.50       22.42      4.92 o 
  -2   1  14        3.81        5.61      4.40 o 
  -1   1  14        0.37       -0.61      4.32 o 
   0   1  14       41.63       41.46      6.14 o 
   1   1  14       32.43       33.19      5.68 o 
   2   1  14        1.40       12.89      5.13 o 
   3   1  14        2.86        2.56      4.80 o 
   4   1  14       42.78       38.39      6.30 o 
   5   1  14       64.87       57.79      6.88 o 
   6   1  14        1.12        2.60      6.19 o 
   7   1  14        0.46       -1.12      4.35 o 
 -14   2  14        3.46        8.19      8.81 o 
 -13   2  14       45.26       56.60      9.02 o 
 -12   2  14       23.34       27.72      4.88 o 
 -11   2  14       13.84       12.41      2.95 o 
 -10   2  14       99.86      107.63      9.62 o 
  -9   2  14      217.62      202.19     10.31 o 
  -8   2  14       54.44       73.29      6.70 o 
  -7   2  14       44.29       54.99      7.39 o 
  -6   2  14       10.61       18.98      3.12 o 
  -5   2  14       36.37       50.23      5.44 o 
  -4   2  14        9.52       10.13      3.07 o 
  -3   2  14      229.87      219.71     13.27 o 
  -2   2  14       63.36       63.78      6.44 o 
  -1   2  14       13.83       19.44      4.81 o 
   0   2  14        2.52        5.31      4.80 o 
   1   2  14       43.44       56.89      7.02 o 
   2   2  14      131.98      125.60      7.21 o 
   3   2  14        0.10        1.45      3.81 o 
   4   2  14       39.28       45.19     11.16 o 
   5   2  14        0.03        0.48      4.80 o 
   6   2  14        2.21        4.45      4.60 o 
 -12   3  14        8.78       13.80      2.98 o 
 -11   3  14        0.28        3.71      2.01 o 
 -10   3  14        0.86        1.87      1.97 o 
  -9   3  14        0.26        6.69      2.27 o 
  -8   3  14        5.29        3.22      2.07 o 
  -7   3  14       12.30       13.37      2.75 o 
  -6   3  14        2.00        9.39      5.48 o 
  -5   3  14        4.67        8.42      5.61 o 
  -4   3  14        7.36       19.28      6.89 o 
  -3   3  14      107.21      102.91     13.05 o 
  -2   3  14      357.51      308.82     25.94 o 
  -1   3  14       54.32       53.00      7.54 o 
   0   3  14        6.11        2.78      6.10 o 
   1   3  14        7.38       24.19      6.68 o 
   2   3  14       17.32       30.14      5.70 o 
   3   3  14       44.69       48.23     12.41 o 
   4   3  14       17.82       26.99      4.97 o 
  -7   4  14        1.38        1.39      4.20 o 
  -6   4  14       33.13       41.53     11.76 o 
  -5   4  14       11.94       18.58      7.80 o 
  -4   4  14       51.92       57.90      9.71 o 
  -3   4  14       17.05       19.39      4.62 o 
  -2   4  14       38.40       36.22      4.31 o 
 -14   1  15        1.31        1.62      3.93 o 
 -13   1  15        1.05        1.27      4.68 o 
 -12   1  15       25.46       29.95      5.80 o 
 -11   1  15       89.98       99.13     11.81 o 
 -10   1  15        0.19       -3.59      4.52 o 
  -9   1  15       20.68       21.13      5.40 o 
  -8   1  15      162.48      162.72     12.59 o 
  -7   1  15        0.92        4.33      5.02 o 
  -6   1  15       69.92       95.76      6.69 o 
  -5   1  15        7.19        4.97      4.32 o 
  -4   1  15      173.44      182.82     10.20 o 
  -3   1  15       87.00       90.81     10.13 o 
  -2   1  15        0.47        0.34      4.54 o 
  -1   1  15        8.75       10.90      5.18 o 
   0   1  15        0.09       -4.00      4.37 o 
   1   1  15       84.62       88.18     11.61 o 
   2   1  15        6.91        8.03      4.84 o 
   3   1  15       35.76       44.00      5.85 o 
   4   1  15        3.09        3.36      4.60 o 
 -12   2  15       83.06       79.40     13.56 o 
 -11   2  15      166.01      166.91     22.14 o 
 -10   2  15       36.93       60.56      6.25 o 
  -9   2  15        0.02       -0.59      2.84 o 
  -8   2  15        0.76        1.36      2.65 o 
  -7   2  15       27.40       33.26      4.18 o 
  -6   2  15        1.12        2.45      2.65 o 
  -5   2  15       18.98       24.51      5.36 o 
  -4   2  15       17.21       12.97      4.65 o 
  -3   2  15       37.29       37.97      5.26 o 
  -2   2  15       58.43       53.32      5.80 o 
  -1   2  15       19.34       12.46      4.62 o 
   0   2  15       30.31       25.67      6.05 o 
   1   2  15       13.29       12.98      5.78 o 
   2   2  15       28.01       32.23      8.87 o 
   3   2  15       34.14       40.10      9.66 o 
  -9   3  15       45.16       64.24     17.35 o 
  -8   3  15        8.45       10.53      7.42 o 
  -7   3  15       10.94       18.41      6.45 o 
  -6   3  15       14.51       11.38      6.20 o 
  -5   3  15        2.31        4.34      6.00 o 
  -4   3  15       36.74       70.14      9.02 o 
  -3   3  15        4.83        7.14      6.13 o 
  -2   3  15      190.04      144.24     13.47 o 
  -1   3  15      181.91      150.14     21.78 o 
 -11   0  16        2.19        4.20      5.93 o 
 -10   0  16      184.36      203.19     15.99 o 
  -9   0  16        2.22       -3.40      7.62 o 
  -8   0  16       36.38       49.83      6.82 o 
  -7   0  16       12.89       13.64      5.61 o 
  -6   0  16       44.42       41.30      6.11 o 
  -5   0  16       13.87       15.65      5.81 o 
  -4   0  16        0.18        8.33      5.45 o 
  -3   0  16      211.25      241.66     27.68 o 
  -2   0  16      316.08      313.71     20.51 o 
  -1   0  16        3.39        2.70      5.65 o 
   0   0  16        0.53        5.99      5.74 o 
   1   0  16       35.95       39.49      6.36 o 
 -10   1  16       82.33       90.67      6.39 o 
  -9   1  16        5.36        5.12      4.31 o 
  -8   1  16        6.92       11.64      4.42 o 
  -7   1  16        0.03        2.27      4.87 o 
  -6   1  16        4.00        4.22      3.80 o 
  -5   1  16        0.17       -2.96      4.10 o 
  -4   1  16       31.26       38.06      4.95 o 
  -3   1  16       10.01       11.81      4.18 o 
  -2   1  16       13.86       14.49      4.18 o 
  -1   1  16        0.80        0.77      4.00 o 
   0   1  16       17.23       24.09      4.66 o 
   1   1  16        1.75       -1.06      3.88 o 
  -8   2  16        1.08       -7.38      5.21 o 
  -7   2  16        5.55       12.44      5.71 o 
  -6   2  16       14.80       13.25      5.64 o 
  -5   2  16        0.91       -0.20      5.55 o 
  -4   2  16       20.60       20.99      6.41 o 
  -3   2  16        3.97        6.93      7.08 o 
  -2   2  16       26.09       38.86      5.92 o 
                                                 
